# Supplementary material for: Acquisition of aneuploidy drives mutant p53-associated gain-of-function phenotypes
Source: Nat Commun. 2021 Aug 31;12:5184. doi: 10.1038/s41467-021-25359-z (PMC8408227; doi:10.1038/s41467-021-25359-z)
Supplement: Supplementary file 3 — Supplementary Data 1 [file 41467_2021_25359_MOESM3_ESM.xlsx]

## Sheet: Mutant vs Null DEGs
Supplementary Data 1. Differential gene expression between MCF10A and CAL-51 mutant and null isogenic cell lines (related to Figure 3).
Differentially expressed genes (False discovery adjusted P < 0.1, abs log2fc >= 1) in MCF10A and CAL-51 R175H and R273H mutant compared to Null cells.
Experiments were conducted at passage 30 (with and without doxorubicin treatment).
Condition	Untreated, Passage 30									Doxorubicin (0.2 µM, 6hrs), Passage 30
Model	MCF10A				CAL-51					MCF10A				CAL-51
Comparison	R175H vs Null		R273H vs Null		R175H vs Null		R273H vs Null			R175H vs Null		R273H vs Null		R175H vs Null		R273H vs Null
	1	CTIF	1	HIST2H2AA3	1	MXRA5	1	TP53		1	ENSG00000279322	1	TP53	1	ENSG00000274944	1	RTL9
	2	ASAH2	2	TP53	2	NRN1	2	HTRA3		2	ZNF480	2	HIST2H2AA3	2	ENSG00000279536	2	ENSG00000274944
	3	HYAL1	3	ATP8B1	3	TP53	3	C2orf88		3	RYR2	3	ENSG00000259185	3	TP53	3	ENSG00000229715
	4	IGFBP7	4	ASAH2	4	C2orf88	4	COL2A1		4	TBX2-AS1	4	CEP112	4	MXRA5	4	ENSG00000279536
	5	HIST2H2AA3	5	TSTD1	5	COL2A1	5	ARRDC4		5	TP53	5	GPER1	5	SLC12A3	5	AADAC
	6	CPT1B	6	ENSG00000272780	6	EMP3	6	ENSG00000280800		6	ENSG00000225177	6	NTRK1	6	PKDCC	6	LIMS4
	7	HOXB-AS1	7	PDE3B	7	AXIN2	7	ENSG00000225840		7	HPGD	7	TBX2-AS1	7	NIPAL4	7	ENSG00000261581
	8	LINC00667	8	NGFR	8	SDC2	8	AXIN2		8	LRRC37A2	8	CASP10	8	EPM2AIP1	8	PKP1
	9	ASPHD2	9	CGNL1	9	DSP	9	MATN3		9	ENSG00000274828	9	DVL1	9	ENSG00000257225	9	LOC730338
	10	PLEKHH2	10	SSC5D	10	PKDCC	10	MXRA5		10	IGFBP7	10	ADAMTS4	10	OR52N1	10	SPSB1
	11	ENSG00000274828	11	PNMA8A	11	CCR10				11	NYAP1	11	COL13A1	11	MARCKS	11	ENSG00000257225
	12	TSTD1	12	CHN2	12	HIST2H2AA3				12	CES3	12	BRSK1	12	C2orf88	12	ITIH5
	13	TP53								13	HBA2	13	POSTN	13	ANK1	13	TP53
	14	PFN1P2								14	ENSG00000225138	14	PARP10	14	KIAA1755	14	ENSG00000253102
	15	TBX2-AS1								15	LINC00667	15	TSTD1	15	ENSG00000283029	15	CALY
	16	CHN2								16	ENSG00000274712	16	PNMA8A	16	ENSG00000253102	16	KIAA1755
	17	ING5								17	ENSG00000283189	17	LRRC37A2	17	MPP3	17	PWWP2B
	18	ENSG00000226179								18	TSTD1	18	KHDRBS3	18	VANGL2	18	CALHM6
	19	NRCAM								19	BRSK1	19	ABI3BP	19	CALHM6	19	SRRM3
	20	ENSG00000265413								20	HDHD2	20	APOBEC3G	20	ENSG00000267083	20	ACAP1
	21	VASH2								21	MSH5	21	ABCA5	21	RGPD5	21	HS6ST1
	22	L2HGDH								22	DICER1-AS1	22	IL24	22	NPHP3-ACAD11	22	WFIKKN2
	23	GDA								23	KCNQ2	23	LVRN	23	RTL9	23	RTN4R
	24	CD163L1								24	HOXB-AS1	24	PCDH9	24	CECR2	24	NIPAL4
	25	SAPCD1								25	LINC01730	25	NGFR	25	C1orf61	25	EPM2AIP1
	26	ENSG00000283787								26	CHAD	26	ENSG00000284431	26	PPFIA4	26	OR52N1
	27	SCNN1D								27	CNPY3	27	DGKI	27	CAVIN2	27	SLC12A3
	28	LSP1								28	WDFY2	28	SCNN1D	28	AHNAK2	28	ENSG00000267083
	29	ASIC1								29	ATG16L2	29	FAM83H-AS1	29	CFAP57	29	C2orf88
	30	WIPF1								30	ENSG00000256092	30	PSMG3-AS1			30	KCNJ5
	31	GOLGA8H								31	ENSG00000272734	31	CHAD			31	PDGFB
	32	LOC100294362								32	ENSG00000259605	32	PCYOX1L			32	LHFPL6
	33	CDH11								33	IGFBP2	33	PDE2A			33	ARHGEF10L
	34	IGFBP3								34	ZNF391	34	TMEM178A			34	PGRMC1
	35	ACTRT3								35	HDHD5-AS1	35	TSHZ2			35	LOC100131496
	36	ENSG00000274561								36	HBB	36	CTSF			36	CLDN1
	37	LOC107985040								37	ENSG00000262877	37	TTC30A			37	MAPK11
	38	ENSG00000276248								38	GSDMB	38	ASRGL1			38	ENSG00000262136
	39	ABCC3								39	CRELD1	39	CREBBP			39	OR2A20P
	40	BGN								40	PCOLCE	40	ENSG00000196810			40	FGFBP1
	41	LINC01006								41	SAPCD1	41	HCAR2			41	IGF2
	42	LINC00624								42	ENSG00000273162	42	ZNF239
	43	ENSG00000278330								43	GPR85	43	ELF3
	44	SNORC								44	BOK	44	MAFG-DT
	45	GLIS1								45	NAA80	45	PTPRH
	46	MSH5								46	ENSG00000250091	46	MTMR11
	47	MSH5-SAPCD1								47	COA6-AS1	47	BORCS7
	48	MAFG-DT								48	ENSG00000272654	48	ZNF132
	49	ANKMY1								49	CXXC1	49	MYOM3
	50	EFEMP2								50	GOLGA8N	50	SST
	51	POLI								51	CPT1B	51	HOXB-AS1
	52	HMCN1								52	AGER	52	SKIDA1
	53	LOC646652								53	ENSG00000259185
	54	RPL17-C18orf32								54	SCNN1D
	55	HAS2								55	RGL2
										56	SNHG28
										57	OSCAR
										58	THNSL2
										59	MST1
										60	SLC26A11
										61	SNORC
										62	FAM83H-AS1
										63	ENSG00000230387
										64	MAFG-DT
										65	SLC47A2
										66	LOC100294362
										67	ENSG00000272870
										68	LOC101929140
										69	ASIC1
										70	ENSG00000284294
										71	TMEM91
										72	PHC1
										73	MAGOH
										74	LCAT
										75	CDK5RAP3
										76	ABCC3
										77	ABCA9
										78	THBS3
										79	PARD6G-AS1
										80	HYAL1
										81	ENSG00000280649
										82	EPHA4
										83	HOXB3
										84	CARD14
										85	GPER1
										86	ORAI3
										87	POGLUT3
										88	SRPK3
										89	HRAT92
										90	ADM5
										91	SCARF2
										92	TEN1-CDK3
										93	LOC339192
										94	DRD4
										95	ENSG00000230521
										96	ENSG00000253816
										97	REM2
										98	ZNF100
										99	LMBR1L
										100	IGFBP3
										101	CEP112
										102	LEAP2
										103	ENSG00000170919
										104	CAPN12
										105	SLC25A10
										106	ANKRD36B
										107	MTCP1
										108	HOXC-AS1
										109	RRNAD1
										110	TNXB
										111	ARHGAP27P1-BPTFP1-KPNA2P3
										112	CDK3
										113	NRCAM
										114	ENSG00000250899
										115	ENSG00000260793
										116	ICA1L
										117	PJVK
										118	LOC100996419
										119	ENSG00000249593
										120	ENSG00000272841
										121	UTP23
										122	ENSG00000279689
										123	OLFML2A
										124	ENSG00000268220
										125	ENSG00000269837
										126	ENSG00000273008
										127	LOC254896
										128	ENSG00000278000
										129	ANKRD1
										130	TMEM220
										131	ENSG00000271576
										132	TMEM187
										133	TTC30A
										134	LSP1
										135	AMT
										136	MHENCR
										137	ENSG00000234449
										138	CHKB-CPT1B
										139	ALDH8A1
										140	TSHZ2
										141	PSMG3-AS1
										142	RBM27
										143	ENSG00000284431
										144	ENSG00000275966
										145	ATP9B
										146	ARHGAP33
										147	PCAT6
										148	ENSG00000259728
										149	ENSG00000273203
										150	AUNIP
										151	CDKL1
										152	LRRC37B
										153	LINC00173
										154	LINC01772
										155	ENSG00000279488
										156	PUS7L
										157	MSH5-SAPCD1
										158	HIC1
										159	GSTM2
										160	SLC25A21-AS1
										161	DYNC2H1
										162	FAM229A
										163	LOC155060
										164	ANKMY1
										165	SCG2
										166	ENSG00000272702
										167	ENSG00000256646
										168	QPCTL
										169	SP5
										170	CFAP53
										171	D2HGDH
										172	ENSG00000232931
										173	CFAP300
										174	TMEM178A
										175	PIK3IP1
										176	TPTEP1
										177	LOC112268292
										178	WIPF1
										179	ENSG00000248769
										180	ENSG00000279348
										181	RSAD1
										182	ENSG00000224699
										183	MYB
										184	LVRN
										185	ENSG00000260136
										186	FRMD3
										187	PROSER2-AS1
										188	PARP10
										189	RASA4
										190	PPP1R32
										191	EEF2KMT
										192	PNMA8A
										193	L2HGDH
										194	AURKC
										195	SLC25A27
										196	ST7-AS1
										197	ENSG00000283787
										198	OSBPL7
										199	EPG5
										200	ZDHHC1
										201	CCNE2
										202	FAM217B
										203	CLDN9
										204	NUDT17
										205	SMPD3
										206	NTRK1
										207	LINC01287
										208	ACTRT3
										209	LRRC37A
										210	MTMR11
										211	PAN2
										212	SIK1
										213	ENSG00000272599
										214	ENSG00000274292
										215	YPEL4
										216	CD247
										217	SLC9A3
										218	GLIS1
										219	ENSG00000188185
										220	DIO2
										221	ENSG00000235351
										222	SULT1A3
										223	SNHG25
										224	ZNF124
										225	CDRT4
										226	ANG
										227	ENSG00000124593
										228	LURAP1
										229	OASL
										230	NOTCH3
										231	ARTN
										232	NLRC5
										233	TIAM2
										234	GDPD1
										235	SLC25A28
										236	FAM111B
										237	ENSG00000260285
										238	ENSG00000261087

## Sheet: CAL-51_p30_processed_data
CAL-51 R175H vs Null, untreated
	Row.names	baseMean	log2FoldChange	lfcSE	wald stat	pvalue	padj	SYMBOL	GENENAME
1	ENSG00000101825	177.539	-11.6464	1.74453	-6.67591	2.45701e-11	1.38445e-07	MXRA5	matrix remodeling associated 5
2	ENSG00000124785	114.955	-4.86963	1.13512	-4.28996	1.78707e-05	0.0262039	NRN1	neuritin 1
3	ENSG00000141510	926.927	1.71285	0.370465	4.62351	3.77306e-06	0.0262039	TP53	tumor protein p53
4	ENSG00000187699	113.236	-1.90506	0.430636	-4.42382	9.69686e-06	0.0262039	C2orf88	chromosome 2 open reading frame 88
5	ENSG00000139219	27.6639	-3.78416	0.91752	-4.12434	3.71803e-05	0.0445119	COL2A1	collagen type II alpha 1 chain
6	ENSG00000142227	357.38	-1.44789	0.335433	-4.3165	1.58524e-05	0.0445119	EMP3	epithelial membrane protein 3
7	ENSG00000168646	86.2973	-1.6436	0.399347	-4.11573	3.85952e-05	0.0445119	AXIN2	axin 2
8	ENSG00000169439	21.0373	-5.31368	1.20121	-4.42361	9.70666e-06	0.0445119	SDC2	syndecan 2
9	ENSG00000096696	3157.94	-1.78545	0.43535	-4.10118	4.11051e-05	0.0746183	DSP	desmoplakin
10	ENSG00000162878	190.907	-2.83029	0.679672	-4.16421	3.12437e-05	0.0746183	PKDCC	protein kinase domain containing, cytoplasmic
11	ENSG00000184451	207.762	-1.22135	0.322808	-3.78351	0.00015463	0.0746183	CCR10	C-C motif chemokine receptor 10
12	ENSG00000203812	28.5949	-19.8316	4.8733	-4.06943	4.71289e-05	0.0746183	HIST2H2AA3	histone cluster 2 H2A family member a3
CAL-51 R273H vs Null, untreated
	Row.names	baseMean	log2FoldChange	lfcSE	wald stat	pvalue	padj	SYMBOL	GENENAME
1	ENSG00000141510	926.927	1.78867	0.348961	5.12571	2.96417e-07	0.00541173	TP53	tumor protein p53
2	ENSG00000170801	19.4305	-5.67131	1.1787	-4.81149	1.49813e-06	0.0136758	HTRA3	HtrA serine peptidase 3
3	ENSG00000187699	113.236	-1.76815	0.403399	-4.38312	1.1699e-05	0.0143771	C2orf88	chromosome 2 open reading frame 88
4	ENSG00000139219	27.6639	-4.2623	0.86234	-4.94272	7.70398e-07	0.023533	COL2A1	collagen type II alpha 1 chain
5	ENSG00000140450	127.563	2.44712	0.605006	4.04478	5.23725e-05	0.0579671	ARRDC4	arrestin domain containing 4
6	ENSG00000280800	31085.4	5.22374	1.27246	4.10522	4.03928e-05	0.0579671	NA	NA
7	ENSG00000225840	5238.93	4.85898	1.21096	4.0125	6.00791e-05	0.0674397	NA	NA
8	ENSG00000168646	86.2973	-1.53776	0.371525	-4.13903	3.48774e-05	0.0707513	AXIN2	axin 2
9	ENSG00000132031	86.4825	-1.44486	0.383636	-3.76622	0.000165737	0.080029	MATN3	matrilin 3
10	ENSG00000101825	177.539	-5.61204	1.46893	-3.82049	0.000133185	0.0872525	MXRA5	matrix remodeling associated 5
CAL-51 R175H vs Null, 0.2 µM doxorubicin 6 h
	Row.names	baseMean	log2FoldChange	lfcSE	wald stat	pvalue	padj	SYMBOL	GENENAME
1	ENSG00000274944	75.9081	7.97185	1.04401	7.6358	2.2443e-14	5.52862e-10	NA	NA
2	ENSG00000279536	3.93632	17.8335	2.39982	7.43118	1.0763e-13	1.32568e-09	NA	NA
3	ENSG00000141510	944.696	1.74093	0.295288	5.8957	3.73092e-09	3.06359e-05	TP53	tumor protein p53
4	ENSG00000101825	138.608	-9.84612	1.71236	-5.75003	8.92298e-09	5.49522e-05	MXRA5	matrix remodeling associated 5
5	ENSG00000070915	23.8623	7.77651	1.42663	5.45095	5.01028e-08	0.000246846	SLC12A3	solute carrier family 12 member 3
6	ENSG00000162878	199.608	-2.48965	0.475112	-5.24013	1.60466e-07	0.000658818	PKDCC	protein kinase domain containing, cytoplasmic
7	ENSG00000172548	36.7523	-2.64475	0.51263	-5.15918	2.4803e-07	0.000872854	NIPAL4	NIPA like domain containing 4
8	ENSG00000178567	0.84463	15.1073	2.96782	5.09038	3.57345e-07	0.000995574	EPM2AIP1	EPM2A interacting protein 1
9	ENSG00000257225	2.64666	14.0433	2.76062	5.08702	3.63732e-07	0.000995574	NA	NA
10	ENSG00000181001	0.727324	14.9741	2.9762	5.0313	4.87175e-07	0.00120011	OR52N1	olfactory receptor family 52 subfamily N member 1
11	ENSG00000277443	913.264	-3.82295	0.778557	-4.9103	9.09363e-07	0.00203648	MARCKS	myristoylated alanine rich protein kinase C substrate
12	ENSG00000187699	124.189	-1.54849	0.316878	-4.88672	1.02529e-06	0.00210474	C2orf88	chromosome 2 open reading frame 88
13	ENSG00000029534	351.728	-2.94487	0.622721	-4.72903	2.25592e-06	0.00405504	ANK1	ankyrin 1
14	ENSG00000149633	3.27989	13.2224	2.80184	4.71918	2.36799e-06	0.00405504	KIAA1755	KIAA1755
15	ENSG00000283029	20.6101	20.7731	4.40981	4.71066	2.46918e-06	0.00405504	NA	NA
16	ENSG00000253102	1.36497	13.1472	2.82534	4.65332	3.26629e-06	0.00502886	NA	NA
17	ENSG00000161647	199.139	-1.80296	0.397899	-4.53121	5.86481e-06	0.00849846	MPP3	membrane palmitoylated protein 3
18	ENSG00000162738	57.0095	-3.09811	0.705472	-4.39155	1.12546e-05	0.0141849	VANGL2	VANGL planar cell polarity protein 2
19	ENSG00000188820	1.20436	14.6619	3.32825	4.4053	1.0564e-05	0.0141849	CALHM6	calcium homeostasis modulator family member 6
20	ENSG00000267083	0.75083	15.2884	3.48529	4.38655	1.15165e-05	0.0141849	NA	NA
21	ENSG00000015568	1117.23	1.25776	0.305395	4.11846	3.81405e-05	0.0427069	RGPD5	RANBP2 like and GRIP domain containing 5
22	ENSG00000274810	58.6942	2.31284	0.568178	4.07062	4.68886e-05	0.0502197	NPHP3-ACAD11	NPHP3-ACAD11 readthrough (NMD candidate)
23	ENSG00000243978	2.96097	-11.8501	2.96208	-4.0006	6.31826e-05	0.0648517	RTL9	retrotransposon Gag like 9
24	ENSG00000099954	122.111	-2.44359	0.621611	-3.93106	8.45708e-05	0.0833327	CECR2	CECR2 histone acetyl-lysine reader
25	ENSG00000125462	4.68671	-4.96314	1.27589	-3.88993	0.000100271	0.0861327	C1orf61	chromosome 1 open reading frame 61
26	ENSG00000143847	94.1945	-1.49226	0.382008	-3.90636	9.36964e-05	0.0861327	PPFIA4	PTPRF interacting protein alpha 4
27	ENSG00000168497	37.6734	-5.07816	1.30777	-3.88307	0.000103145	0.0861327	CAVIN2	caveolae associated protein 2
28	ENSG00000185567	35.6263	-2.0281	0.522844	-3.87898	0.000104895	0.0861327	AHNAK2	AHNAK nucleoprotein 2
29	ENSG00000243710	11.9048	3.84413	0.988339	3.88948	0.000100459	0.0861327	CFAP57	cilia and flagella associated protein 57
CAL-51 R273H vs Null, 0.2 µM doxorubicin 6 h
	Row.names	baseMean	log2FoldChange	lfcSE	wald stat	pvalue	padj	SYMBOL	GENENAME
1	ENSG00000243978	2.96097	-30	3.19214	-9.39808	5.55658e-21	4.0261e-16	RTL9	retrotransposon Gag like 9
2	ENSG00000274944	75.9081	7.66534	1.09771	6.98303	2.88888e-12	2.70879e-08	NA	NA
3	ENSG00000229715	1.08503	-30	4.50312	-6.66204	2.70044e-11	2.21742e-07	NA	NA
4	ENSG00000279536	3.93632	17.1504	2.5733	6.66476	2.65098e-11	4.80202e-07	NA	NA
5	ENSG00000114771	1.82638	-30	4.80845	-6.23902	4.40319e-10	2.1502e-06	AADAC	arylacetamide deacetylase
6	ENSG00000256671	2.93957	-22.6729	3.53795	-6.4085	1.4696e-10	2.1502e-06	LIMS4	LIM zinc finger domain containing 4
7	ENSG00000261581	0.765075	-30	4.83554	-6.20406	5.5024e-10	2.1502e-06	NA	NA
8	ENSG00000081277	0.969926	-30	4.89765	-6.12538	9.04654e-10	3.4476e-06	PKP1	plakophilin 1
9	ENSG00000233539	0.645455	-30	4.89808	-6.12485	9.07718e-10	3.4476e-06	LOC730338	uncharacterized LOC730338
10	ENSG00000171621	291.875	2.59879	0.44558	5.83237	5.46465e-09	1.00461e-05	SPSB1	splA/ryanodine receptor domain and SOCS box containing 1
11	ENSG00000257225	2.64666	15.9794	2.83904	5.62846	1.81828e-08	0.000142928	NA	NA
12	ENSG00000123243	70.4026	-9.172	1.70587	-5.37672	7.58536e-08	0.000155715	ITIH5	inter-alpha-trypsin inhibitor heavy chain 5
13	ENSG00000141510	944.696	1.7032	0.319567	5.32972	9.83664e-08	0.000186397	TP53	tumor protein p53
14	ENSG00000253102	1.36497	15.9274	2.91609	5.46191	4.71037e-08	0.000290922	NA	NA
15	ENSG00000130643	36.5325	-2.65165	0.583881	-4.54141	5.58785e-06	0.0068484	CALY	calcyon neuron specific vesicular protein
16	ENSG00000149633	3.27989	14.234	2.9794	4.77746	1.77525e-06	0.00788499	KIAA1755	KIAA1755
17	ENSG00000171813	471.712	-1.17946	0.247772	-4.76027	1.93332e-06	0.00788499	PWWP2B	PWWP domain containing 2B
18	ENSG00000188820	1.20436	16.5102	3.53775	4.66686	3.05836e-06	0.0139182	CALHM6	calcium homeostasis modulator family member 6
19	ENSG00000177679	748.187	-1.42424	0.331207	-4.30015	1.70684e-05	0.0156891	SRRM3	serine/arginine repetitive matrix 3
20	ENSG00000072818	65.1076	-1.98705	0.459886	-4.32075	1.55499e-05	0.0182407	ACAP1	ArfGAP with coiled-coil, ankyrin repeat and PH domains 1
21	ENSG00000136720	3260.52	-1.10506	0.256552	-4.30737	1.65208e-05	0.0184988	HS6ST1	heparan sulfate 6-O-sulfotransferase 1
22	ENSG00000173714	30.4135	-5.37355	1.27087	-4.22824	2.35527e-05	0.0192039	WFIKKN2	WAP, follistatin/kazal, immunoglobulin, kunitz and netrin domain containing 2
23	ENSG00000040608	821.253	-1.31622	0.315341	-4.17395	2.99361e-05	0.0229308	RTN4R	reticulon 4 receptor
24	ENSG00000172548	36.7523	-2.33027	0.56504	-4.12407	3.72231e-05	0.0278966	NIPAL4	NIPA like domain containing 4
25	ENSG00000178567	0.84463	14.5482	3.27937	4.43627	9.15296e-06	0.0293655	EPM2AIP1	EPM2A interacting protein 1
26	ENSG00000181001	0.727324	14.5602	3.28236	4.43588	9.16964e-06	0.0293655	OR52N1	olfactory receptor family 52 subfamily N member 1
27	ENSG00000070915	23.8623	6.15591	1.51191	4.07162	4.66865e-05	0.0312687	SLC12A3	solute carrier family 12 member 3
28	ENSG00000267083	0.75083	15.483	3.76102	4.11672	3.84309e-05	0.032645	NA	NA
29	ENSG00000187699	124.189	-1.41093	0.345054	-4.08902	4.332e-05	0.0355715	C2orf88	chromosome 2 open reading frame 88
30	ENSG00000120457	1.44313	15.8516	3.80577	4.16513	3.1117e-05	0.0478222	KCNJ5	potassium voltage-gated channel subfamily J member 5
31	ENSG00000100311	475.984	-2.01815	0.512051	-3.94131	8.10388e-05	0.0528909	PDGFB	platelet derived growth factor subunit B
32	ENSG00000183722	18.7393	-6.00138	1.53555	-3.90829	9.29505e-05	0.0528909	LHFPL6	LHFPL tetraspan subfamily member 6
33	ENSG00000074964	145.738	2.45742	0.636205	3.86262	0.000112178	0.0568566	ARHGEF10L	Rho guanine nucleotide exchange factor 10 like
34	ENSG00000101856	12323.8	1.05216	0.267716	3.93015	8.48945e-05	0.0568566	PGRMC1	progesterone receptor membrane component 1
35	ENSG00000267882	17.8483	2.45169	0.632145	3.87837	0.000105157	0.0568566	LOC100131496	uncharacterized LOC100131496
36	ENSG00000163347	19.4327	-5.30376	1.37492	-3.85751	0.000114547	0.0588319	CLDN1	claudin 1
37	ENSG00000185386	242.676	-1.03331	0.27324	-3.7817	0.00015576	0.0748288	MAPK11	mitogen-activated protein kinase 11
38	ENSG00000262136	7.33758	6.3221	1.65874	3.81138	0.000138193	0.085106	NA	NA
39	ENSG00000170356	5.4904	7.16226	1.81172	3.95329	7.70844e-05	0.0895727	OR2A20P	olfactory receptor family 2 subfamily A member 20 pseudogene
40	ENSG00000137440	27.9443	-3.17076	0.884945	-3.583	0.000339666	0.0977613	FGFBP1	fibroblast growth factor binding protein 1
41	ENSG00000167244	9.63879	-6.21814	1.65413	-3.75915	0.000170489	0.0977613	IGF2	insulin like growth factor 2

## Sheet: MCF10A_p30_processed_data
MCF10A R175H vs Null, untreated
	Row.names	baseMean	log2FoldChange	lfcSE	wald stat	pvalue	padj	SYMBOL	GENENAME
1	ENSG00000134030	853.673	-1.52595	0.237372	-6.42849	1.28874e-10	4.01065e-06	CTIF	cap binding complex dependent translation initiation factor
2	ENSG00000188611	36.2706	4.34211	0.811096	5.35338	8.63248e-08	0.000268447	ASAH2	N-acylsphingosine amidohydrolase 2
3	ENSG00000114378	99.51	-2.71446	0.602824	-4.50291	6.70304e-06	0.00621561	HYAL1	hyaluronidase 1
4	ENSG00000163453	60.5086	5.14912	1.10085	4.67742	2.90512e-06	0.00621561	IGFBP7	insulin like growth factor binding protein 7
5	ENSG00000203812	31.7345	19.1473	4.14677	4.61741	3.88566e-06	0.00621561	HIST2H2AA3	histone cluster 2 H2A family member a3
6	ENSG00000205560	511.441	-1.58999	0.329681	-4.8228	1.41559e-06	0.00621561	CPT1B	carnitine palmitoyltransferase 1B
7	ENSG00000230148	21.5791	-3.13865	0.682333	-4.59988	4.22725e-06	0.00621561	HOXB-AS1	HOXB cluster antisense RNA 1
8	ENSG00000263753	68.197	8.17216	1.78572	4.57639	4.73075e-06	0.00621561	LINC00667	long intergenic non-protein coding RNA 667
9	ENSG00000128203	163.409	-1.05429	0.242461	-4.34827	1.37218e-05	0.0162517	ASPHD2	aspartate beta-hydroxylase domain containing 2
10	ENSG00000152527	63.8065	-1.88768	0.450542	-4.1898	2.79197e-05	0.0174094	PLEKHH2	pleckstrin homology, MyTH4 and FERM domain containing H2
11	ENSG00000274828	70.9273	-1.36876	0.320619	-4.2691	1.96263e-05	0.0174336	NA	NA
12	ENSG00000215845	38.197	6.22139	1.50782	4.12608	3.68998e-05	0.0176992	TSTD1	thiosulfate sulfurtransferase like domain containing 1
13	ENSG00000141510	1171.4	1.72908	0.374261	4.61999	3.83753e-06	0.0244191	TP53	tumor protein p53
14	ENSG00000270392	447.284	-1.18438	0.291553	-4.06231	4.85892e-05	0.033124	PFN1P2	profilin 1 pseudogene 2
15	ENSG00000267280	62.918	-2.283	0.566619	-4.02917	5.59741e-05	0.0357735	TBX2-AS1	TBX2 antisense RNA 1
16	ENSG00000106069	35.0286	1.83963	0.461477	3.9864	6.70831e-05	0.038238	CHN2	chimerin 2
17	ENSG00000168395	1214.27	-1.08773	0.255907	-4.2505	2.13297e-05	0.038238	ING5	inhibitor of growth family member 5
18	ENSG00000226179	38.4532	-3.66262	0.95066	-3.85272	0.000116815	0.038238	NA	NA
19	ENSG00000091129	264.16	2.22681	0.566869	3.92827	8.55598e-05	0.0437456	NRCAM	neuronal cell adhesion molecule
20	ENSG00000265413	16.0456	-2.84639	0.72742	-3.913	9.11561e-05	0.0443875	NA	NA
21	ENSG00000143494	62.9265	-1.34944	0.345992	-3.90021	9.61092e-05	0.0459183	VASH2	vasohibin 2
22	ENSG00000087299	409.479	1.1029	0.28271	3.90118	9.57235e-05	0.0480909	L2HGDH	L-2-hydroxyglutarate dehydrogenase
23	ENSG00000119125	306.533	5.37377	1.39418	3.85442	0.000116002	0.0480909	GDA	guanine deaminase
24	ENSG00000177675	29.5281	2.42599	0.65255	3.71771	0.00020104	0.0480909	CD163L1	CD163 molecule like 1
25	ENSG00000228727	52.8395	-1.80422	0.466956	-3.86379	0.000111643	0.0480909	SAPCD1	suppressor APC domain containing 1
26	ENSG00000283787	19.9681	-2.69508	0.704999	-3.82282	0.000131936	0.0499364	NA	NA
27	ENSG00000162572	45.5608	-1.63691	0.430064	-3.8062	0.000141119	0.0537224	SCNN1D	sodium channel epithelial 1 delta subunit
28	ENSG00000130592	119.011	-1.94226	0.513485	-3.78251	0.000155256	0.054745	LSP1	lymphocyte specific protein 1
29	ENSG00000110881	389.548	-1.22663	0.323875	-3.78735	0.00015226	0.0608942	ASIC1	acid sensing ion channel subunit 1
30	ENSG00000115935	98.5766	3.21167	0.893677	3.59377	0.000325923	0.0624772	WIPF1	WAS/WASL interacting protein family member 1
31	ENSG00000261794	14.7985	-1.98221	0.533287	-3.71697	0.000201624	0.0624772	GOLGA8H	golgin A8 family member H
32	ENSG00000263069	44.2858	-1.78943	0.481251	-3.71829	0.00020058	0.0624772	LOC100294362	uncharacterized LOC100294362
33	ENSG00000140937	26.3865	-6.69718	1.8135	-3.69296	0.000221658	0.0638387	CDH11	cadherin 11
34	ENSG00000146674	357.432	4.31302	1.17326	3.67608	0.000236843	0.0638387	IGFBP3	insulin like growth factor binding protein 3
35	ENSG00000184378	28.6111	1.68637	0.472028	3.57261	0.000353443	0.0638387	ACTRT3	actin related protein T3
36	ENSG00000274561	41.5529	-1.43247	0.387883	-3.69304	0.000221593	0.0638387	NA	NA
37	ENSG00000233175	28.5444	-2.45258	0.66692	-3.67748	0.000235554	0.0643807	LOC107985040	uncharacterized LOC107985040
38	ENSG00000276248	75.8201	-1.06664	0.289871	-3.67969	0.000233515	0.0643807	NA	NA
39	ENSG00000108846	7172.69	-1.04918	0.263475	-3.98211	6.83072e-05	0.0678247	ABCC3	ATP binding cassette subfamily C member 3
40	ENSG00000182492	25.7077	5.7282	1.63512	3.50323	0.000459655	0.0678247	BGN	biglycan
41	ENSG00000182648	39.4175	2.1352	0.586534	3.64037	0.000272249	0.0678247	LINC01006	long intergenic non-protein coding RNA 1006
42	ENSG00000278811	60.9135	-1.09613	0.301508	-3.63548	0.000277468	0.0678247	LINC00624	long intergenic non-protein coding RNA 624
43	ENSG00000278330	17.6978	-2.68209	0.74047	-3.62214	0.000292176	0.0678595	NA	NA
44	ENSG00000182600	108.569	-1.31109	0.363333	-3.60851	0.000307961	0.0719329	SNORC	secondary ossification center associated regulator of chondrocyte maturation
45	ENSG00000174332	31.5195	3.45005	0.961	3.59006	0.000330604	0.0722831	GLIS1	GLIS family zinc finger 1
46	ENSG00000204410	462.553	-1.1522	0.322658	-3.57095	0.000355692	0.0722831	MSH5	mutS homolog 5
47	ENSG00000204410	462.553	-1.1522	0.322658	-3.57095	0.000355692	0.0722831	MSH5-SAPCD1	MSH5-SAPCD1 readthrough (NMD candidate)
48	ENSG00000265688	64.2201	1.64099	0.479872	3.41965	0.000627018	0.081244	MAFG-DT	MAFG divergent transcript
49	ENSG00000144504	378.856	-1.08484	0.304403	-3.56383	0.00036548	0.0877012	ANKMY1	ankyrin repeat and MYND domain containing 1
50	ENSG00000172638	53.5402	-1.60211	0.45793	-3.49859	0.000467728	0.0937816	EFEMP2	EGF containing fibulin extracellular matrix protein 2
51	ENSG00000101751	445.745	-1.21318	0.344406	-3.52252	0.00042746	0.0942308	POLI	DNA polymerase iota
52	ENSG00000143341	19.7988	-4.90314	1.41123	-3.47438	0.000512041	0.0942308	HMCN1	hemicentin 1
53	ENSG00000215156	36.8714	-1.48195	0.443813	-3.33912	0.000840439	0.0942308	LOC646652	integral membrane glycoprotein-like pseudogene
54	ENSG00000215472	100.317	-1.12024	0.335658	-3.33744	0.000845546	0.0942308	RPL17-C18orf32	RPL17-C18orf32 readthrough
55	ENSG00000170961	136.517	5.60669	1.62293	3.45468	0.000550953	0.0988403	HAS2	hyaluronan synthase 2
MCF10A R273H vs Null, untreated
	Row.names	baseMean	log2FoldChange	lfcSE	wald stat	pvalue	padj	SYMBOL	GENENAME
1	ENSG00000203812	31.7345	21.2907	4.1444	5.13722	2.78834e-07	0.0017059	HIST2H2AA3	histone cluster 2 H2A family member a3
2	ENSG00000141510	1171.4	1.97732	0.374218	5.28385	1.26494e-07	0.0102702	TP53	tumor protein p53
3	ENSG00000081923	109.896	-1.53917	0.342989	-4.48754	7.20519e-06	0.0146938	ATP8B1	ATPase phospholipid transporting 8B1
4	ENSG00000188611	36.2706	3.71927	0.807036	4.60855	4.05484e-06	0.019846	ASAH2	N-acylsphingosine amidohydrolase 2
5	ENSG00000215845	38.197	6.69499	1.50735	4.44156	8.931e-06	0.019846	TSTD1	thiosulfate sulfurtransferase like domain containing 1
6	ENSG00000272780	10.2106	19.5967	4.14656	4.72601	2.28978e-06	0.0245228	NA	NA
7	ENSG00000152270	84.8108	-8.52337	1.93571	-4.40323	1.06653e-05	0.037286	PDE3B	phosphodiesterase 3B
8	ENSG00000064300	163.479	-3.77258	0.901848	-4.18316	2.87484e-05	0.0423742	NGFR	nerve growth factor receptor
9	ENSG00000128849	6.80137	-4.95976	1.1612	-4.27125	1.94377e-05	0.047875	CGNL1	cingulin like 1
10	ENSG00000179954	7.2181	6.03256	1.40923	4.28076	1.8626e-05	0.047875	SSC5D	scavenger receptor cysteine rich family member with 5 domains
11	ENSG00000182013	192.334	2.22289	0.568839	3.90777	9.31509e-05	0.0546113	PNMA8A	PNMA family member 8A
12	ENSG00000106069	35.0286	1.74355	0.464615	3.75267	0.000174964	0.0892026	CHN2	chimerin 2
MCF10A R175H vs Null, 0.2 µM doxorubicin 6hrs
	Row.names	baseMean	log2FoldChange	lfcSE	wald stat	pvalue	padj	SYMBOL	GENENAME
1	ENSG00000279322	85.3961	-2.29159	0.447619	-5.11951	3.06334e-07	0.0019574	NA	NA
2	ENSG00000198464	246.178	1.66629	0.340223	4.89763	9.69994e-07	0.00357949	ZNF480	zinc finger protein 480
3	ENSG00000198626	100.273	3.81072	0.783348	4.86466	1.14653e-06	0.00357949	RYR2	ryanodine receptor 2
4	ENSG00000267280	65.0139	-2.39393	0.498951	-4.79793	1.60315e-06	0.00357949	TBX2-AS1	TBX2 antisense RNA 1
5	ENSG00000141510	973.02	1.50833	0.311153	4.84754	1.25e-06	0.00503079	TP53	tumor protein p53
6	ENSG00000225177	49.252	-2.23901	0.509544	-4.39415	1.11205e-05	0.00620217	NA	NA
7	ENSG00000164120	46.9385	2.79481	0.627493	4.45393	8.43119e-06	0.00670305	HPGD	15-hydroxyprostaglandin dehydrogenase
8	ENSG00000238083	283.059	-1.48663	0.319107	-4.6587	3.18213e-06	0.00670305	LRRC37A2	leucine rich repeat containing 37 member A2
9	ENSG00000274828	58.5227	-2.00382	0.453999	-4.41371	1.01616e-05	0.00718195	NA	NA
10	ENSG00000163453	85.6727	5.40073	1.2742	4.23852	2.25001e-05	0.0090139	IGFBP7	insulin like growth factor binding protein 7
11	ENSG00000166924	94.0807	-1.83131	0.433648	-4.22304	2.41034e-05	0.0090139	NYAP1	neuronal tyrosine phosphorylated phosphoinositide-3-kinase adaptor 1
12	ENSG00000172828	21.7698	-3.53538	0.820587	-4.30835	1.64476e-05	0.0090139	CES3	carboxylesterase 3
13	ENSG00000188536	412.263	12.1088	2.72068	4.45063	8.56175e-06	0.0090139	HBA2	hemoglobin subunit alpha 2
14	ENSG00000225138	210.99	-2.89762	0.651872	-4.44507	8.78629e-06	0.0090139	NA	NA
15	ENSG00000263753	54.5955	8.48426	1.97139	4.30369	1.67977e-05	0.0090139	LINC00667	long intergenic non-protein coding RNA 667
16	ENSG00000274712	59.078	-1.48145	0.350607	-4.22538	2.3854e-05	0.0090139	NA	NA
17	ENSG00000283189	92.3413	-2.22244	0.519012	-4.28206	1.85168e-05	0.0090139	NA	NA
18	ENSG00000215845	32.1669	6.06501	1.44032	4.21088	2.54379e-05	0.00993049	TSTD1	thiosulfate sulfurtransferase like domain containing 1
19	ENSG00000160469	104.156	-2.13112	0.501169	-4.2523	2.11587e-05	0.0114963	BRSK1	BR serine/threonine kinase 1
20	ENSG00000167220	367.571	-1.09554	0.253954	-4.31395	1.60363e-05	0.0114963	HDHD2	haloacid dehalogenase like hydrolase domain containing 2
21	ENSG00000204410	412.411	-1.66521	0.375983	-4.42895	9.46929e-06	0.0114963	MSH5	mutS homolog 5
22	ENSG00000235706	103.285	-2.16498	0.520889	-4.15633	3.23406e-05	0.0167731	DICER1-AS1	DICER1 antisense RNA 1
23	ENSG00000075043	13.0615	6.96724	1.62523	4.28693	1.81158e-05	0.0172154	KCNQ2	potassium voltage-gated channel subfamily Q member 2
24	ENSG00000230148	23.7969	-2.76023	0.6789	-4.06573	4.78819e-05	0.0189125	HOXB-AS1	HOXB cluster antisense RNA 1
25	ENSG00000275491	34.4047	-2.59698	0.655171	-3.96382	7.37599e-05	0.019262	LINC01730	long intergenic non-protein coding RNA 1730
26	ENSG00000136457	37.5327	-2.0185	0.514232	-3.92528	8.66285e-05	0.0207792	CHAD	chondroadherin
27	ENSG00000137161	1128.74	-1.16251	0.268492	-4.32977	1.49265e-05	0.0207792	CNPY3	canopy FGF signaling regulator 3
28	ENSG00000139668	1255.05	-1.60451	0.370804	-4.32711	1.51077e-05	0.0207792	WDFY2	WD repeat and FYVE domain containing 2
29	ENSG00000168010	390.857	-1.59373	0.388829	-4.0988	4.15305e-05	0.0207792	ATG16L2	autophagy related 16 like 2
30	ENSG00000256092	60.1922	-1.83689	0.472511	-3.88751	0.000101279	0.0207792	NA	NA
31	ENSG00000272734	267.445	-2.33734	0.575171	-4.06373	4.82942e-05	0.0207792	NA	NA
32	ENSG00000259605	151.382	-1.93609	0.482815	-4.01	6.07195e-05	0.0223863	NA	NA
33	ENSG00000115457	47.4204	3.792	0.987648	3.83942	0.000123325	0.0238793	IGFBP2	insulin like growth factor binding protein 2
34	ENSG00000124613	79.7459	-1.80712	0.476523	-3.7923	0.000149259	0.0257765	ZNF391	zinc finger protein 391
35	ENSG00000185837	8.7362	-4.11469	0.962846	-4.27347	1.92453e-05	0.0257765	HDHD5-AS1	HDHD5 antisense RNA 1
36	ENSG00000244734	418.26	7.38971	1.84703	4.00087	6.31098e-05	0.0257765	HBB	hemoglobin subunit beta
37	ENSG00000262877	33.2297	-2.42486	0.6353	-3.81687	0.000135158	0.0257765	NA	NA
38	ENSG00000073605	74.4473	-2.49074	0.660016	-3.77376	0.000160805	0.0269176	GSDMB	gasdermin B
39	ENSG00000163703	519.576	-1.40625	0.323518	-4.34675	1.38173e-05	0.027994	CRELD1	cysteine rich with EGF like domains 1
40	ENSG00000106333	64.2495	-1.50436	0.422939	-3.55692	0.000375229	0.0298963	PCOLCE	procollagen C-endopeptidase enhancer
41	ENSG00000228727	42.1255	-2.02345	0.542727	-3.7283	0.000192778	0.0298963	SAPCD1	suppressor APC domain containing 1
42	ENSG00000273162	21.5121	-2.0151	0.526157	-3.82985	0.000128221	0.0298963	NA	NA
43	ENSG00000164604	16.39	3.28218	0.885311	3.70738	0.000209417	0.0309721	GPR85	G protein-coupled receptor 85
44	ENSG00000176720	705.283	-1.3232	0.333	-3.97358	7.07999e-05	0.0309721	BOK	BCL2 family apoptosis regulator BOK
45	ENSG00000243477	426.163	-1.06238	0.270177	-3.93216	8.41846e-05	0.0309721	NAA80	N(alpha)-acetyltransferase 80, NatH catalytic subunit
46	ENSG00000250091	19.9944	-2.54713	0.675355	-3.77155	0.00016224	0.0327225	NA	NA
47	ENSG00000231663	25.9909	-2.01292	0.537733	-3.74334	0.000181587	0.0358618	COA6-AS1	COA6 antisense RNA 1
48	ENSG00000272654	41.5582	-1.85968	0.513001	-3.6251	0.000288851	0.0374932	NA	NA
49	ENSG00000154832	941.246	-1.24791	0.306342	-4.07358	4.62959e-05	0.0379826	CXXC1	CXXC finger protein 1
50	ENSG00000232653	183.658	-2.15548	0.572023	-3.76816	0.000164452	0.03887	GOLGA8N	golgin A8 family member N
51	ENSG00000205560	500.402	-2.13005	0.50652	-4.20527	2.60772e-05	0.0396246	CPT1B	carnitine palmitoyltransferase 1B
52	ENSG00000204305	137.706	-2.21187	0.593548	-3.72653	0.000194137	0.0441547	AGER	advanced glycosylation end-product specific receptor
53	ENSG00000259185	16.1016	2.67475	0.746714	3.58203	0.00034094	0.0443655	NA	NA
54	ENSG00000162572	58.7877	-2.55924	0.758932	-3.37216	0.000745802	0.0444443	SCNN1D	sodium channel epithelial 1 delta subunit
55	ENSG00000237441	946.029	-1.27097	0.323183	-3.93266	8.40095e-05	0.0444443	RGL2	ral guanine nucleotide dissociation stimulator like 2
56	ENSG00000256029	52.914	-2.05338	0.608505	-3.37446	0.000739595	0.0444443	SNHG28	small nucleolar RNA host gene 28
57	ENSG00000170909	8.32823	-3.00655	0.755449	-3.97981	6.89696e-05	0.0447775	OSCAR	osteoclast associated Ig-like receptor
58	ENSG00000144115	17.7299	5.67412	1.61556	3.51218	0.000444452	0.0461811	THNSL2	threonine synthase like 2
59	ENSG00000173531	270.933	-2.00029	0.543298	-3.68175	0.000231636	0.0461811	MST1	macrophage stimulating 1
60	ENSG00000181045	250.006	-1.3646	0.369596	-3.69214	0.000222376	0.0461811	SLC26A11	solute carrier family 26 member 11
61	ENSG00000182600	108.969	-1.86765	0.508529	-3.67266	0.000240037	0.0461811	SNORC	secondary ossification center associated regulator of chondrocyte maturation
62	ENSG00000203499	74.3219	1.76073	0.501134	3.5135	0.000442245	0.0461811	FAM83H-AS1	FAM83H antisense RNA 1 (head to head)
63	ENSG00000230387	45.0086	-2.1282	0.60782	-3.50136	0.000462891	0.0461811	NA	NA
64	ENSG00000265688	53.0549	1.46751	0.418425	3.50721	0.000452827	0.0461811	MAFG-DT	MAFG divergent transcript
65	ENSG00000180638	70.6073	-3.21244	0.970748	-3.30925	0.000935478	0.0468628	SLC47A2	solute carrier family 47 member 2
66	ENSG00000263069	42.6536	-1.99856	0.605594	-3.30016	0.000966288	0.0468628	LOC100294362	uncharacterized LOC100294362
67	ENSG00000272870	76.5823	-1.60403	0.461031	-3.47923	0.000502865	0.0468628	NA	NA
68	ENSG00000278390	10.3701	-2.77488	0.740119	-3.74923	0.000177376	0.0468628	LOC101929140	uncharacterized LOC101929140
69	ENSG00000110881	347.938	-1.3314	0.359862	-3.69976	0.000215807	0.0485123	ASIC1	acid sensing ion channel subunit 1
70	ENSG00000284294	58.8801	-1.69157	0.488814	-3.46056	0.000539046	0.0485123	NA	NA
71	ENSG00000142046	76.9641	-1.62926	0.472673	-3.4469	0.000567049	0.0500913	TMEM91	transmembrane protein 91
72	ENSG00000111752	368.248	-1.30238	0.355754	-3.6609	0.000251326	0.0503399	PHC1	polyhomeotic homolog 1
73	ENSG00000162385	467.557	1.13573	0.305361	3.71931	0.000199772	0.0503399	MAGOH	mago homolog, exon junction complex subunit
74	ENSG00000213398	276.932	-1.52887	0.422384	-3.61961	0.000295044	0.0531499	LCAT	lecithin-cholesterol acyltransferase
75	ENSG00000108465	1789.8	-1.43726	0.338111	-4.25085	2.12959e-05	0.0542192	CDK5RAP3	CDK5 regulatory subunit associated protein 3
76	ENSG00000108846	6223.7	-1.21204	0.271836	-4.45873	8.24485e-06	0.0542192	ABCC3	ATP binding cassette subfamily C member 3
77	ENSG00000154258	32.0659	-3.36865	0.936777	-3.596	0.000323144	0.0542192	ABCA9	ATP binding cassette subfamily A member 9
78	ENSG00000169231	326.142	-2.19476	0.611877	-3.58692	0.000334601	0.0542192	THBS3	thrombospondin 3
79	ENSG00000267270	54.7792	-1.57393	0.462498	-3.40311	0.000666236	0.0542192	PARD6G-AS1	PARD6G antisense RNA 1
80	ENSG00000114378	138.082	-2.52747	0.710846	-3.55559	0.000377138	0.0554411	HYAL1	hyaluronidase 1
81	ENSG00000280649	38.8273	-1.57635	0.467143	-3.37445	0.000739641	0.0566535	NA	NA
82	ENSG00000116106	51.5875	1.76084	0.5282	3.33367	0.000857091	0.0574748	EPHA4	EPH receptor A4
83	ENSG00000120093	232.937	-2.02749	0.565496	-3.58534	0.000336646	0.0574748	HOXB3	homeobox B3
84	ENSG00000141527	34.6628	-1.72614	0.513964	-3.35848	0.000783736	0.0574748	CARD14	caspase recruitment domain family member 14
85	ENSG00000164850	75.8582	1.56164	0.468502	3.33325	0.000858379	0.0574748	GPER1	G protein-coupled estrogen receptor 1
86	ENSG00000175938	443.701	-1.10119	0.276654	-3.98038	6.88061e-05	0.0574748	ORAI3	ORAI calcium release-activated calcium modulator 3
87	ENSG00000178202	96.5341	4.51884	1.42497	3.1712	0.00151813	0.0574748	POGLUT3	protein O-glucosyltransferase 3
88	ENSG00000184343	17.3848	-2.93562	0.878475	-3.34173	0.000832595	0.0574748	SRPK3	SRSF protein kinase 3
89	ENSG00000223855	36.5704	-2.79839	0.831854	-3.36404	0.000768114	0.0574748	HRAT92	heart tissue-associated transcript 92
90	ENSG00000224420	73.6661	-1.52744	0.483353	-3.16009	0.00157723	0.0574748	ADM5	adrenomedullin 5 (putative)
91	ENSG00000244486	30.2565	-2.60761	0.770006	-3.38648	0.000707963	0.0574748	SCARF2	scavenger receptor class F member 2
92	ENSG00000261408	161.254	-1.63056	0.461849	-3.53051	0.000414756	0.0574748	TEN1-CDK3	TEN1-CDK3 readthrough (NMD candidate)
93	ENSG00000267121	73.8496	-2.33349	0.697848	-3.34385	0.000826258	0.0574748	LOC339192	uncharacterized LOC339192
94	ENSG00000069696	16.0502	-3.13113	0.888635	-3.52353	0.000425838	0.05844	DRD4	dopamine receptor D4
95	ENSG00000230521	20.1465	-1.875	0.546575	-3.43046	0.000602561	0.05844	NA	NA
96	ENSG00000253816	28.3421	-2.28185	0.683419	-3.33887	0.000841201	0.05844	NA	NA
97	ENSG00000139890	21.4555	-2.04752	0.616335	-3.32209	0.000893448	0.0597622	REM2	RRAD and GEM like GTPase 2
98	ENSG00000197020	178.219	1.39481	0.400952	3.47875	0.000503764	0.0597622	ZNF100	zinc finger protein 100
99	ENSG00000139636	472.285	-1.51656	0.385428	-3.93474	8.32866e-05	0.0598261	LMBR1L	limb development membrane protein 1 like
100	ENSG00000146674	314.284	4.11283	1.17126	3.51146	0.000445649	0.0598261	IGFBP3	insulin like growth factor binding protein 3
101	ENSG00000154240	151.221	-1.58315	0.45504	-3.47915	0.000503011	0.0598261	CEP112	centrosomal protein 112
102	ENSG00000164406	58.5825	-1.83527	0.590904	-3.10587	0.0018972	0.0598261	LEAP2	liver enriched antimicrobial peptide 2
103	ENSG00000170919	138.313	-1.6048	0.466027	-3.44357	0.000574083	0.0598261	NA	NA
104	ENSG00000182472	28.377	-1.66819	0.506149	-3.29584	0.000981267	0.0598261	CAPN12	calpain 12
105	ENSG00000183048	733.932	1.0849	0.286161	3.79124	0.000149897	0.0598261	SLC25A10	solute carrier family 25 member 10
106	ENSG00000196912	152.548	-1.85042	0.533282	-3.46987	0.000520704	0.0598261	ANKRD36B	ankyrin repeat domain 36B
107	ENSG00000214827	136.135	-1.58224	0.457315	-3.45985	0.000540473	0.0598261	MTCP1	mature T cell proliferation 1
108	ENSG00000250451	41.8877	-1.82517	0.554498	-3.29157	0.000996314	0.0598261	HOXC-AS1	HOXC cluster antisense RNA 1
109	ENSG00000143303	98.2437	-1.55334	0.474899	-3.27088	0.00107215	0.0603495	RRNAD1	ribosomal RNA adenine dimethylase domain containing 1
110	ENSG00000168477	84.695	-2.93905	0.952473	-3.08571	0.0020307	0.0603495	TNXB	tenascin XB
111	ENSG00000215769	177.348	-1.43996	0.418096	-3.44409	0.00057298	0.0603495	ARHGAP27P1-BPTFP1-KPNA2P3	ARHGAP27P1-BPTFP1-KPNA2P3 readthrough, transcribed pseudogene
112	ENSG00000250506	87.3094	-1.31954	0.403024	-3.2741	0.00105998	0.0603495	CDK3	cyclin dependent kinase 3
113	ENSG00000091129	230.576	2.17575	0.635749	3.42235	0.00062083	0.0610364	NRCAM	neuronal cell adhesion molecule
114	ENSG00000250899	140.271	1.02263	0.298015	3.43148	0.000600295	0.0610364	NA	NA
115	ENSG00000260793	73.1054	-2.41829	0.74201	-3.25911	0.00111761	0.0610364	NA	NA
116	ENSG00000163596	94.3618	-1.24017	0.404613	-3.06508	0.00217609	0.0617112	ICA1L	islet cell autoantigen 1 like
117	ENSG00000204311	33.984	-1.41189	0.421142	-3.35252	0.000800785	0.063259	PJVK	pejvakin
118	ENSG00000245317	35.4382	-1.64244	0.489682	-3.35409	0.000796253	0.063259	LOC100996419	uncharacterized LOC100996419
119	ENSG00000249593	8.71395	-4.35586	1.16739	-3.73129	0.000190503	0.0633604	NA	NA
120	ENSG00000272841	36.8208	2.18165	0.672503	3.24407	0.00117836	0.0633604	NA	NA
121	ENSG00000147679	643.032	1.00541	0.284825	3.52993	0.000415664	0.0638671	UTP23	UTP23 small subunit processome component
122	ENSG00000279689	87.6346	-1.53848	0.476498	-3.22873	0.00124342	0.0640737	NA	NA
123	ENSG00000185585	20.6321	3.18171	0.983791	3.23413	0.00122012	0.0643684	OLFML2A	olfactomedin like 2A
124	ENSG00000268220	53.6498	-1.95298	0.606683	-3.21912	0.00128586	0.0643684	NA	NA
125	ENSG00000269837	38.1406	-2.01834	0.626741	-3.22037	0.00128027	0.0643684	NA	NA
126	ENSG00000273008	24.2848	-2.08586	0.642925	-3.24432	0.0011773	0.0646305	NA	NA
127	ENSG00000284948	31.4749	-1.56886	0.483984	-3.24156	0.00118876	0.064754	LOC254896	uncharacterized LOC254896
128	ENSG00000278000	23.9235	-1.90893	0.559312	-3.413	0.000642529	0.0664724	NA	NA
129	ENSG00000148677	68.6851	4.7922	1.59391	3.00657	0.0026421	0.0665954	ANKRD1	ankyrin repeat domain 1
130	ENSG00000187824	41.4589	3.03863	0.950279	3.19762	0.00138567	0.0665954	TMEM220	transmembrane protein 220
131	ENSG00000271576	65.5448	-1.45353	0.483537	-3.00603	0.00264682	0.0665954	NA	NA
132	ENSG00000177854	417.659	-1.41556	0.397766	-3.55878	0.000372576	0.0681332	TMEM187	transmembrane protein 187
133	ENSG00000197557	102.857	1.40352	0.414438	3.38657	0.000707733	0.0681332	TTC30A	tetratricopeptide repeat domain 30A
134	ENSG00000130592	115.867	-1.84876	0.55115	-3.35437	0.000795473	0.0686478	LSP1	lymphocyte specific protein 1
135	ENSG00000145020	46.4963	-2.12313	0.66922	-3.17255	0.00151106	0.0686478	AMT	aminomethyltransferase
136	ENSG00000232442	221.806	-1.11023	0.32895	-3.37506	0.000737996	0.0686478	MHENCR	melanoma highly expressed competing endogenous lncRNA for miR-425 and miR-489
137	ENSG00000234449	52.9877	-1.84373	0.617014	-2.98815	0.00280674	0.0686478	NA	NA
138	ENSG00000254413	190.118	-1.81217	0.541041	-3.34941	0.000809825	0.0686478	CHKB-CPT1B	CHKB-CPT1B readthrough (NMD candidate)
139	ENSG00000118514	13.8861	-3.3721	0.964067	-3.49779	0.000469128	0.0713792	ALDH8A1	aldehyde dehydrogenase 8 family member A1
140	ENSG00000182463	11.0859	3.17174	0.918928	3.45156	0.000557354	0.0713792	TSHZ2	teashirt zinc finger homeobox 2
141	ENSG00000230487	27.9618	2.08385	0.65932	3.16061	0.00157439	0.0713792	PSMG3-AS1	PSMG3 antisense RNA 1 (head to head)
142	ENSG00000275740	82.9293	1.62512	0.548679	2.96188	0.00305765	0.0713792	RBM27	RNA binding motif protein 27
143	ENSG00000284431	44.5549	-1.33619	0.451867	-2.95705	0.00310598	0.0716804	NA	NA
144	ENSG00000275966	28.5437	-2.05955	0.631586	-3.26091	0.00111054	0.0721057	NA	NA
145	ENSG00000166377	295.102	-1.16669	0.347809	-3.35439	0.000795388	0.0740785	ATP9B	ATPase phospholipid transporting 9B (putative)
146	ENSG00000004777	134.16	-1.61552	0.487174	-3.31611	0.000912802	0.0743464	ARHGAP33	Rho GTPase activating protein 33
147	ENSG00000228288	30.1937	-1.48137	0.468927	-3.15906	0.00158279	0.0746448	PCAT6	prostate cancer associated transcript 6
148	ENSG00000259728	9.9002	-3.42967	1.00152	-3.42445	0.000616041	0.0747378	NA	NA
149	ENSG00000273203	53.7308	-1.4107	0.481473	-2.92996	0.00339004	0.0751274	NA	NA
150	ENSG00000127423	253.52	1.13335	0.335622	3.37688	0.00073313	0.0764271	AUNIP	aurora kinase A and ninein interacting protein
151	ENSG00000100490	94.0885	1.41052	0.453451	3.11062	0.00186694	0.0774629	CDKL1	cyclin dependent kinase like 1
152	ENSG00000185158	139.371	-1.26342	0.384394	-3.28678	0.00101338	0.0785244	LRRC37B	leucine rich repeat containing 37B
153	ENSG00000196668	11.2658	-4.15383	1.20519	-3.44662	0.000567643	0.0785244	LINC00173	long intergenic non-protein coding RNA 173
154	ENSG00000226029	21.4981	-2.05031	0.637706	-3.21513	0.00130386	0.0785244	LINC01772	long intergenic non-protein coding RNA 1772
155	ENSG00000279488	56.9325	-1.70153	0.54929	-3.09769	0.00195034	0.0785244	NA	NA
156	ENSG00000129317	1165.53	1.09343	0.303924	3.59772	0.000321022	0.0785287	PUS7L	pseudouridine synthase 7 like
157	ENSG00000255152	125.421	-1.65024	0.5033	-3.27885	0.00104233	0.0785287	MSH5-SAPCD1	MSH5-SAPCD1 readthrough (NMD candidate)
158	ENSG00000177374	38.4882	-2.05033	0.709213	-2.89099	0.0038403	0.0788402	HIC1	HIC ZBTB transcriptional repressor 1
159	ENSG00000213366	62.2119	-2.14611	0.69414	-3.09176	0.00198974	0.0788402	GSTM2	glutathione S-transferase mu 2
160	ENSG00000258708	42.1295	-1.30716	0.423293	-3.08806	0.00201465	0.0788402	SLC25A21-AS1	SLC25A21 antisense RNA 1
161	ENSG00000187240	489.899	-1.26022	0.376405	-3.34803	0.000813874	0.0788771	DYNC2H1	dynein cytoplasmic 2 heavy chain 1
162	ENSG00000225828	274.974	-1.9454	0.59143	-3.28932	0.0010043	0.0788771	FAM229A	family with sequence similarity 229 member A
163	ENSG00000244560	142.016	-1.87332	0.574503	-3.26077	0.00111111	0.0789688	LOC155060	AI894139 pseudogene
164	ENSG00000144504	325.976	-1.43564	0.437335	-3.28271	0.00102816	0.0797841	ANKMY1	ankyrin repeat and MYND domain containing 1
165	ENSG00000171951	63.0097	-1.81204	0.630077	-2.87591	0.00402866	0.0801113	SCG2	secretogranin II
166	ENSG00000272702	24.9471	-2.49065	0.781042	-3.18889	0.00142821	0.0801113	NA	NA
167	ENSG00000256646	11.8405	5.29493	1.54769	3.42119	0.00062348	0.0801604	NA	NA
168	ENSG00000011478	1013.95	-1.03005	0.288722	-3.56761	0.00036025	0.0811741	QPCTL	glutaminyl-peptide cyclotransferase like
169	ENSG00000204335	15.968	3.14788	1.01824	3.09148	0.00199162	0.0811741	SP5	Sp5 transcription factor
170	ENSG00000172361	20.4144	-2.35322	0.767369	-3.06661	0.00216505	0.0812343	CFAP53	cilia and flagella associated protein 53
171	ENSG00000180902	826.904	-1.8075	0.516957	-3.49643	0.000471535	0.0812528	D2HGDH	D-2-hydroxyglutarate dehydrogenase
172	ENSG00000232931	56.5836	-1.6057	0.526477	-3.04989	0.00228922	0.082691	NA	NA
173	ENSG00000137691	20.3814	2.98029	0.969046	3.07549	0.00210159	0.082964	CFAP300	cilia and flagella associated protein 300
174	ENSG00000152154	18.9379	-2.90201	0.943569	-3.07557	0.00210102	0.082964	TMEM178A	transmembrane protein 178A
175	ENSG00000100100	24.1903	-1.91636	0.607896	-3.15245	0.00161909	0.083493	PIK3IP1	phosphoinositide-3-kinase interacting protein 1
176	ENSG00000100181	213.003	-1.77867	0.551593	-3.2246	0.00126147	0.083493	TPTEP1	TPTE pseudogene 1
177	ENSG00000100181	213.003	-1.77867	0.551593	-3.2246	0.00126147	0.083493	LOC112268292	uncharacterized LOC112268292
178	ENSG00000115935	87.8	2.81917	0.927374	3.03995	0.00236614	0.083493	WIPF1	WAS/WASL interacting protein family member 1
179	ENSG00000248769	4.85435	-6.12796	1.5223	-4.02545	5.68661e-05	0.083493	NA	NA
180	ENSG00000279348	31.1016	1.63649	0.536747	3.04891	0.00229673	0.083493	NA	NA
181	ENSG00000136444	853.116	-1.14573	0.32254	-3.55221	0.000382014	0.084707	RSAD1	radical S-adenosyl methionine domain containing 1
182	ENSG00000224699	18.5274	-1.93699	0.638517	-3.03357	0.00241675	0.0848283	NA	NA
183	ENSG00000118513	45.3571	1.54289	0.510607	3.02168	0.00251374	0.0849267	MYB	MYB proto-oncogene, transcription factor
184	ENSG00000172901	16.7342	-2.06494	0.680105	-3.0362	0.00239577	0.0849267	LVRN	laeverin
185	ENSG00000260136	29.3249	1.7129	0.561508	3.05055	0.00228426	0.0849267	NA	NA
186	ENSG00000172159	69.4484	2.90724	0.963488	3.01741	0.00254946	0.0853526	FRMD3	FERM domain containing 3
187	ENSG00000225778	17.6243	-2.3643	0.780186	-3.03043	0.00244207	0.0855228	PROSER2-AS1	PROSER2 antisense RNA 1
188	ENSG00000178685	1412.17	-1.14148	0.322486	-3.53962	0.0004007	0.085948	PARP10	poly(ADP-ribose) polymerase family member 10
189	ENSG00000105808	121.719	-1.89238	0.593219	-3.19002	0.00142264	0.0869646	RASA4	RAS p21 protein activator 4
190	ENSG00000162148	24.4019	-2.41701	0.796595	-3.03418	0.00241193	0.0873625	PPP1R32	protein phosphatase 1 regulatory subunit 32
191	ENSG00000118894	311.871	1.16626	0.361454	3.22657	0.00125283	0.0875114	EEF2KMT	eukaryotic elongation factor 2 lysine methyltransferase
192	ENSG00000182013	165.166	1.72355	0.540195	3.1906	0.00141977	0.0875114	PNMA8A	PNMA family member 8A
193	ENSG00000087299	384.828	1.39313	0.432505	3.22106	0.00127716	0.0887587	L2HGDH	L-2-hydroxyglutarate dehydrogenase
194	ENSG00000105146	20.9023	-2.18929	0.731614	-2.99241	0.00276788	0.0897318	AURKC	aurora kinase C
195	ENSG00000153291	218.273	-1.9952	0.629559	-3.1692	0.00152857	0.0897318	SLC25A27	solute carrier family 25 member 27
196	ENSG00000227199	42.5918	-1.71186	0.615183	-2.78268	0.00539121	0.0897318	ST7-AS1	ST7 antisense RNA 1
197	ENSG00000283787	19.3275	-2.42686	0.757066	-3.20562	0.00134774	0.0897318	NA	NA
198	ENSG00000006025	361.009	-1.87352	0.588045	-3.18601	0.00144249	0.0902287	OSBPL7	oxysterol binding protein like 7
199	ENSG00000152223	587.506	-1.20509	0.373887	-3.22314	0.00126792	0.0902287	EPG5	ectopic P-granules autophagy protein 5 homolog
200	ENSG00000159714	104.416	-1.64423	0.519657	-3.16406	0.00155586	0.0902287	ZDHHC1	zinc finger DHHC-type containing 1
201	ENSG00000175305	277.348	1.80119	0.558832	3.22314	0.00126795	0.0902287	CCNE2	cyclin E2
202	ENSG00000196227	362.763	1.06718	0.330748	3.22655	0.00125292	0.0902287	FAM217B	family with sequence similarity 217 member B
203	ENSG00000213937	14.2629	-3.047	0.875169	-3.48162	0.000498399	0.0902287	CLDN9	claudin 9
204	ENSG00000186364	53.2753	-1.25209	0.421427	-2.97107	0.00296762	0.0903098	NUDT17	nudix hydrolase 17
205	ENSG00000103056	71.8975	-1.57663	0.570293	-2.7646	0.00569926	0.0908175	SMPD3	sphingomyelin phosphodiesterase 3
206	ENSG00000198400	18.2657	-2.55427	0.859204	-2.97283	0.0029507	0.0909835	NTRK1	neurotrophic receptor tyrosine kinase 1
207	ENSG00000234722	62.864	-2.07709	0.700709	-2.96427	0.00303399	0.0909835	LINC01287	long intergenic non-protein coding RNA 1287
208	ENSG00000184378	27.2881	1.8058	0.606781	2.97604	0.00291996	0.091697	ACTRT3	actin related protein T3
209	ENSG00000176681	43.3914	-1.23594	0.418519	-2.95312	0.00314575	0.0930583	LRRC37A	leucine rich repeat containing 37A
210	ENSG00000014914	319.689	-1.20218	0.380055	-3.16317	0.00156063	0.0931991	MTMR11	myotubularin related protein 11
211	ENSG00000135473	811.155	-1.49015	0.438472	-3.39852	0.000677517	0.0937188	PAN2	poly(A) specific ribonuclease subunit PAN2
212	ENSG00000142178	650.494	-1.33287	0.383121	-3.47897	0.000503347	0.093761	SIK1	salt inducible kinase 1
213	ENSG00000272599	46.3532	-1.32041	0.448574	-2.94357	0.00324451	0.093761	NA	NA
214	ENSG00000274292	61.2226	-1.39663	0.474695	-2.94216	0.00325935	0.093761	NA	NA
215	ENSG00000166793	22.9583	-2.1478	0.727697	-2.95151	0.00316226	0.0944293	YPEL4	yippee like 4
216	ENSG00000198821	11.8965	-4.92753	1.41975	-3.4707	0.000519104	0.0944293	CD247	CD247 molecule
217	ENSG00000066230	327.135	-1.52117	0.484998	-3.13644	0.00171011	0.0946423	SLC9A3	solute carrier family 9 member A3
218	ENSG00000174332	23.8224	3.42054	1.12032	3.05319	0.00226423	0.0946423	GLIS1	GLIS family zinc finger 1
219	ENSG00000188185	23.595	1.43251	0.487081	2.94102	0.00327132	0.0946423	NA	NA
220	ENSG00000211448	42.946	4.10071	1.40209	2.92471	0.00344776	0.0946423	DIO2	iodothyronine deiodinase 2
221	ENSG00000235351	12.4352	-3.20741	0.974055	-3.29285	0.000991784	0.0946423	NA	NA
222	ENSG00000261052	92.6653	-1.67622	0.572928	-2.92571	0.00343671	0.0946423	SULT1A3	sulfotransferase family 1A member 3
223	ENSG00000266402	45.632	-1.45433	0.534371	-2.72157	0.00649732	0.0946423	SNHG25	small nucleolar RNA host gene 25
224	ENSG00000196418	116.446	1.16086	0.373325	3.1095	0.00187403	0.0965397	ZNF124	zinc finger protein 124
225	ENSG00000239704	127.431	-2.04625	0.658238	-3.10867	0.0018793	0.0965397	CDRT4	CMT1A duplicated region transcript 4
226	ENSG00000214274	92.171	-1.3907	0.477607	-2.91181	0.0035934	0.0972549	ANG	angiogenin
227	ENSG00000124593	286.2	-1.66952	0.534601	-3.12293	0.0017906	0.0977585	NA	NA
228	ENSG00000171357	89.0953	-1.46438	0.504324	-2.90365	0.00368845	0.0977585	LURAP1	leucine rich adaptor protein 1
229	ENSG00000135114	70.6265	2.04793	0.705633	2.90226	0.00370481	0.0977845	OASL	2'-5'-oligoadenylate synthetase like
230	ENSG00000074181	112.918	5.1097	1.65991	3.0783	0.00208183	0.0991305	NOTCH3	notch receptor 3
231	ENSG00000117407	39.949	-1.84922	0.689815	-2.68075	0.00734572	0.0991305	ARTN	artemin
232	ENSG00000140853	255.759	-1.23495	0.394888	-3.12733	0.00176402	0.0991305	NLRC5	NLR family CARD domain containing 5
233	ENSG00000146426	47.8311	-1.13006	0.391443	-2.8869	0.00389056	0.0991305	TIAM2	T cell lymphoma invasion and metastasis 2
234	ENSG00000153982	50.746	-1.39839	0.484227	-2.88788	0.00387849	0.0991305	GDPD1	glycerophosphodiester phosphodiesterase domain containing 1
235	ENSG00000155287	783.396	-1.26074	0.376849	-3.34547	0.000821419	0.0991305	SLC25A28	solute carrier family 25 member 28
236	ENSG00000189057	544.666	1.82267	0.566174	3.21927	0.00128517	0.0991305	FAM111B	family with sequence similarity 111 member B
237	ENSG00000260285	40.8758	-1.64173	0.566877	-2.8961	0.0037783	0.0991305	NA	NA
238	ENSG00000261087	82.269	-1.77175	0.613465	-2.8881	0.00387575	0.0991305	NA	NA
MCF10A R273H vs Null, 0.2 µM doxorubicin 6hrs
	Row.names	baseMean	log2FoldChange	lfcSE	wald stat	pvalue	padj	SYMBOL	GENENAME
1	ENSG00000141510	973.02	1.91553	0.311055	6.15817	7.3589e-10	2.12117e-05	TP53	tumor protein p53
2	ENSG00000203812	25.9314	-21.54	4.10401	-5.24852	1.53329e-07	0.000825922	HIST2H2AA3	histone cluster 2 H2A family member a3
3	ENSG00000259185	16.1016	3.35847	0.74043	4.53583	5.73778e-06	0.0130687	NA	NA
4	ENSG00000154240	151.221	-2.06521	0.45549	-4.53405	5.78646e-06	0.013161	CEP112	centrosomal protein 112
5	ENSG00000164850	75.8582	2.10146	0.466922	4.50066	6.7744e-06	0.013161	GPER1	G protein-coupled estrogen receptor 1
6	ENSG00000198400	18.2657	-3.78599	0.869919	-4.35212	1.34826e-05	0.013161	NTRK1	neurotrophic receptor tyrosine kinase 1
7	ENSG00000267280	65.0139	-2.18637	0.499003	-4.38148	1.17876e-05	0.013161	TBX2-AS1	TBX2 antisense RNA 1
8	ENSG00000003400	43.543	-2.58703	0.599171	-4.31768	1.57677e-05	0.0195027	CASP10	caspase 10
9	ENSG00000107404	4889.29	-1.12025	0.251372	-4.45655	8.32878e-06	0.0195027	DVL1	dishevelled segment polarity protein 1
10	ENSG00000158859	65.9038	3.66099	0.838533	4.36595	1.2657e-05	0.0195027	ADAMTS4	ADAM metallopeptidase with thrombospondin type 1 motif 4
11	ENSG00000197467	141.055	-2.57198	0.590323	-4.35689	1.31922e-05	0.0195027	COL13A1	collagen type XIII alpha 1 chain
12	ENSG00000160469	104.156	-2.14446	0.505588	-4.24152	2.22011e-05	0.0253709	BRSK1	BR serine/threonine kinase 1
13	ENSG00000133110	394.43	8.01628	1.90242	4.21372	2.51197e-05	0.0255734	POSTN	periostin
14	ENSG00000178685	1412.17	-1.39765	0.322649	-4.33179	1.47904e-05	0.0277565	PARP10	poly(ADP-ribose) polymerase family member 10
15	ENSG00000215845	32.1669	5.98922	1.44051	4.1577	3.21462e-05	0.0280292	TSTD1	thiosulfate sulfurtransferase like domain containing 1
16	ENSG00000182013	165.166	2.19113	0.539669	4.06013	4.90456e-05	0.0387673	PNMA8A	PNMA family member 8A
17	ENSG00000238083	283.059	-1.29028	0.318668	-4.049	5.14379e-05	0.0391881	LRRC37A2	leucine rich repeat containing 37 member A2
18	ENSG00000131773	53.7363	-2.56141	0.662471	-3.86645	0.000110433	0.0433198	KHDRBS3	KH RNA binding domain containing, signal transduction associated 3
19	ENSG00000154175	52.7882	3.98466	1.03528	3.84887	0.000118662	0.0433198	ABI3BP	ABI family member 3 binding protein
20	ENSG00000239713	16.739	-5.85846	1.48751	-3.93842	8.20198e-05	0.0433198	APOBEC3G	apolipoprotein B mRNA editing enzyme catalytic subunit 3G
21	ENSG00000154265	338.051	-1.20828	0.305308	-3.95759	7.57106e-05	0.0455463	ABCA5	ATP binding cassette subfamily A member 5
22	ENSG00000162892	62.2754	-2.6214	0.692028	-3.78799	0.000151871	0.0506222	IL24	interleukin 24
23	ENSG00000172901	16.7342	-2.59257	0.692202	-3.7454	0.00018011	0.0512788	LVRN	laeverin
24	ENSG00000184226	230.756	2.18834	0.569874	3.84004	0.000123015	0.0530104	PCDH9	protocadherin 9
25	ENSG00000064300	217.942	-4.25548	1.11506	-3.81636	0.000135435	0.0540393	NGFR	nerve growth factor receptor
26	ENSG00000284431	44.5549	-1.70944	0.457619	-3.7355	0.000187339	0.0540393	NA	NA
27	ENSG00000157680	4.7747	6.05927	1.51258	4.00591	6.17798e-05	0.0551699	DGKI	diacylglycerol kinase iota
28	ENSG00000162572	58.7877	-2.8277	0.763363	-3.70427	0.000211999	0.0551699	SCNN1D	sodium channel epithelial 1 delta subunit
29	ENSG00000203499	74.3219	1.94383	0.500501	3.88377	0.000102848	0.0551699	FAM83H-AS1	FAM83H antisense RNA 1 (head to head)
30	ENSG00000230487	27.9618	2.50577	0.660297	3.79492	0.000147694	0.0551699	PSMG3-AS1	PSMG3 antisense RNA 1 (head to head)
31	ENSG00000136457	37.5327	-1.88509	0.512443	-3.67864	0.000234485	0.056177	CHAD	chondroadherin
32	ENSG00000145882	529.993	-1.18072	0.290545	-4.06382	4.82757e-05	0.0584441	PCYOX1L	prenylcysteine oxidase 1 like
33	ENSG00000186642	26.7181	-2.65148	0.730763	-3.62837	0.000285219	0.0584441	PDE2A	phosphodiesterase 2A
34	ENSG00000152154	18.9379	-3.42444	0.953256	-3.59237	0.00032769	0.0639744	TMEM178A	transmembrane protein 178A
35	ENSG00000182463	11.0859	3.44287	0.918765	3.74728	0.000178762	0.069966	TSHZ2	teashirt zinc finger homeobox 2
36	ENSG00000174080	586.965	-1.37441	0.371631	-3.69831	0.000217042	0.0739222	CTSF	cathepsin F
37	ENSG00000197557	102.857	1.53763	0.414124	3.71297	0.00020484	0.0739222	TTC30A	tetratricopeptide repeat domain 30A
38	ENSG00000162174	14.054	2.48822	0.681135	3.65305	0.000259144	0.079277	ASRGL1	asparaginase like 1
39	ENSG00000005339	1455.13	1.29831	0.349411	3.7157	0.000202641	0.0803739	CREBBP	CREB binding protein
40	ENSG00000196810	232.129	1.85661	0.518027	3.58399	0.000338379	0.0867958	NA	NA
41	ENSG00000182782	15.2966	-2.34229	0.677021	-3.45971	0.000540763	0.0869413	HCAR2	hydroxycarboxylic acid receptor 2
42	ENSG00000196793	76.1317	1.94504	0.537726	3.61715	0.000297862	0.0869413	ZNF239	zinc finger protein 239
43	ENSG00000163435	162.247	-3.00031	0.842749	-3.56015	0.00037065	0.0880432	ELF3	E74 like ETS transcription factor 3
44	ENSG00000265688	53.0549	1.53316	0.418527	3.66324	0.000249047	0.0880432	MAFG-DT	MAFG divergent transcript
45	ENSG00000080031	30.1256	-1.84186	0.50403	-3.65426	0.00025792	0.08924	PTPRH	protein tyrosine phosphatase receptor type H
46	ENSG00000014914	319.689	-1.38625	0.380406	-3.64414	0.00026829	0.0896162	MTMR11	myotubularin related protein 11
47	ENSG00000166275	222.211	1.66679	0.465939	3.57726	0.000347214	0.0896162	BORCS7	BLOC-1 related complex subunit 7
48	ENSG00000131849	13.4913	2.46032	0.720583	3.41434	0.000639364	0.0904586	ZNF132	zinc finger protein 132
49	ENSG00000142661	14.0268	4.05988	1.19861	3.38715	0.000706218	0.0977117	MYOM3	myomesin 3
50	ENSG00000157005	5.13291	-5.24805	1.40478	-3.73587	0.000187071	0.0977117	SST	somatostatin
51	ENSG00000230148	23.7969	-2.39732	0.675745	-3.54767	0.000388658	0.0977117	HOXB-AS1	HOXB cluster antisense RNA 1
52	ENSG00000180592	37.6375	2.40869	0.683227	3.52546	0.000422752	0.0990096	SKIDA1	SKI/DACH domain containing 1
