# Supplementary material for: Acquisition of aneuploidy drives mutant p53-associated gain-of-function phenotypes
Source: Nat Commun. 2021 Aug 31;12:5184. doi: 10.1038/s41467-021-25359-z (PMC8408227; doi:10.1038/s41467-021-25359-z)
Supplement: Supplementary file 5 — Source Data [file 41467_2021_25359_MOESM5_ESM.xlsx]

## Sheet: Fig. 1a
Fig. 1a Pan-Cancer Cell Lines								Fig. 1a Breast
	Sample_ID	Cell_Line	Tumor_Type	Fraction_Genome_Altered	TP53_Altered	Alteration			Cell_Line	Fraction_Genome_Altered	dataset	TP53_Altered
1	HUT102_HAEMATOPOIETIC_AND_LYMPHOID_TISSUE	HuT 102	lymphoma_other	0.0232	No	no alteration		1	CAL51	0.0330286	CCLE	No
2	COV434_OVARY	COV434	ovary	0.024	No	no alteration		2	HMEL	0.0581389	CCLE	No
3	G401_SOFT_TISSUE	G-401	soft_tissue	0.024	Yes	C277F		3	MCF10A	0.12844	JWgray	No
4	A204_SOFT_TISSUE	A-204	soft_tissue	0.0248	No	no alteration		4	CAL148	0.215521	CCLE	Yes
5	CI1_HAEMATOPOIETIC_AND_LYMPHOID_TISSUE	CI-1	lymphoma_other	0.0253	Yes	R248Q, T211A		5	DU4475	0.261697	CCLE	No
6	EHEB_HAEMATOPOIETIC_AND_LYMPHOID_TISSUE	EHEB	lymphoma_other	0.0256	No	no alteration		6	MDAMB134VI	0.300404	CCLE	Yes
7	MFE296_ENDOMETRIUM	MFE-296	endometrium	0.0258	Yes	Y220C, R306*		7	ZR751	0.395618	CCLE	Yes
8	LS180_LARGE_INTESTINE	LS 180	colorectal	0.026	No	no alteration		8	MDAMB453	0.399392	CCLE	Yes
9	MFE319_ENDOMETRIUM	MFE-319	endometrium	0.0263	Yes	R273C, Y220C, A74S		9	HCC1419	0.408752	CCLE	Yes
10	HCT15_LARGE_INTESTINE	HCT-15	colorectal	0.0269	Yes	S241F, X367_splice		10	HCC2218	0.412326	CCLE	Yes
11	TE617T_SOFT_TISSUE	TE 617.T	soft_tissue	0.027	No	no alteration		11	MDAMB231	0.427114	CCLE	Yes
12	CW2_LARGE_INTESTINE	CW-2	colorectal	0.0293	No	no alteration		12	HCC1806	0.445983	CCLE	Yes
13	MHHCALL4_HAEMATOPOIETIC_AND_LYMPHOID_TISSUE	MHH-CALL-4	B-cell_ALL	0.0296	No	no alteration		13	KPL1	0.462172	CCLE	No
14	HUTU80_SMALL_INTESTINE	HuTu 80	other	0.0304	No	no alteration		14	ZR7530	0.466853	CCLE	Yes
15	HEC151_ENDOMETRIUM	HEC-151	endometrium	0.0307	No	no alteration		15	MDAMB175VII	0.496751	CCLE	Yes
16	BDCM_HAEMATOPOIETIC_AND_LYMPHOID_TISSUE	BDCM	B-cell_ALL	0.032	No	no alteration		16	CAMA1	0.517261	CCLE	Yes
17	NALM6_HAEMATOPOIETIC_AND_LYMPHOID_TISSUE	NALM-6	B-cell_ALL	0.0324	No	no alteration		17	HCC1954	0.526214	CCLE	Yes
18	HS706T_BONE	Hs 706.T	giant_cell_tumour	0.0325	No	no alteration		18	UACC812	0.528895	CCLE	No
19	HEC265_ENDOMETRIUM	HEC-265	endometrium	0.0328	No	no alteration		19	HMC18	0.541301	CCLE	Yes
20	CAL51_BREAST	CAL-51	breast	0.033	No	no alteration		20	HCC1569	0.541951	CCLE	Yes
21	JHUEM7_ENDOMETRIUM	JHUEM-7	endometrium	0.0332	Yes	F113V, F134L, F134C, E287D, I251T		21	CAL120	0.547968	CCLE	Yes
22	MUTZ5_HAEMATOPOIETIC_AND_LYMPHOID_TISSUE	MUTZ-5	B-cell_ALL	0.0335	No	no alteration		22	MDAMB415	0.561575	CCLE	Yes
23	KOPN8_HAEMATOPOIETIC_AND_LYMPHOID_TISSUE	KOPN-8	B-cell_ALL	0.0337	Yes	R248Q		23	EFM192A	0.578126	CCLE	Yes
24	SNUC4_LARGE_INTESTINE	SNU-C4	colorectal	0.0337	Yes	G245S		24	BT549	0.58525	CCLE	Yes
25	DAUDI_HAEMATOPOIETIC_AND_LYMPHOID_TISSUE	Daudi	lymphoma_Burkitt	0.0338	Yes	G266E		25	MDAMB157	0.599966	CCLE	Yes
26	MOLT13_HAEMATOPOIETIC_AND_LYMPHOID_TISSUE	MOLT-13	T-cell_ALL	0.0339	Yes	R273H, R213*, W91*		26	MCF7	0.626871	CCLE	No
27	EB1_HAEMATOPOIETIC_AND_LYMPHOID_TISSUE	EB1	lymphoma_Burkitt	0.0385	Yes	G244D		27	SKBR3	0.629751	CCLE	Yes
28	M07E_HAEMATOPOIETIC_AND_LYMPHOID_TISSUE	M-07e	AML	0.0387	No	no alteration		28	HCC1599	0.631481	CCLE	Yes
29	REH_HAEMATOPOIETIC_AND_LYMPHOID_TISSUE	Reh	B-cell_ALL	0.0412	Yes	R181C		29	HDQP1	0.633611	CCLE	Yes
30	GP2D_LARGE_INTESTINE	GP2d	colorectal	0.0418	No	no alteration		30	BT483	0.635701	CCLE	Yes
31	CMLT1_HAEMATOPOIETIC_AND_LYMPHOID_TISSUE	CML-T1	CML	0.0424	Yes	R290C, R181C		31	EVSAT	0.638856	CCLE	Yes
32	DLD1_LARGE_INTESTINE	DLD-1	colorectal	0.044	No	no alteration		32	HCC1428	0.650944	CCLE	Yes
33	HUNS1_HAEMATOPOIETIC_AND_LYMPHOID_TISSUE	HuNS1	multiple_myeloma	0.0482	No	no alteration		33	HCC38	0.655744	CCLE	Yes
34	PF382_HAEMATOPOIETIC_AND_LYMPHOID_TISSUE	PF-382	T-cell_ALL	0.0493	Yes	R273C, R248Q, R273H, N239S, R273Y		34	EFM19	0.659102	CCLE	Yes
35	MJ_HAEMATOPOIETIC_AND_LYMPHOID_TISSUE	MJ	lymphoma_other	0.0498	No	no alteration		35	HCC1937	0.660729	CCLE	Yes
36	SNU1_STOMACH	SNU-1	stomach	0.0541	No	no alteration		36	HCC202	0.670026	CCLE	Yes
37	HRT18_LARGE_INTESTINE	HRT-18	colorectal	0.0592	No	no alteration		37	BT474	0.67487	CCLE	Yes
38	SNU1040_LARGE_INTESTINE	SNU-1040	colorectal	0.06	Yes	R248W, V73Rfs*76, D48N		38	HCC1143	0.675695	CCLE	Yes
39	MOLT16_HAEMATOPOIETIC_AND_LYMPHOID_TISSUE	MOLT-16	T-cell_ALL	0.0608	Yes	R158H		39	HCC70	0.694243	CCLE	Yes
40	HT1080_SOFT_TISSUE	HT-1080	soft_tissue	0.0645	No	no alteration		40	AU565	0.707962	CCLE	Yes
41	SKUT1_SOFT_TISSUE	SK-UT-1	soft_tissue	0.0647	Yes	R248Q, R175H		41	UACC893	0.711074	CCLE	Yes
42	LOUCY_HAEMATOPOIETIC_AND_LYMPHOID_TISSUE	Loucy	T-cell_ALL	0.0656	Yes	V272M		42	MDAMB361	0.71821	CCLE	Yes
43	KYM1_SOFT_TISSUE	KYM-1	soft_tissue	0.0675	No	no alteration		43	CAL851	0.74338	CCLE	Yes
44	TOV21G_OVARY	TOV-21G	ovary	0.0683	No	no alteration		44	MDAMB468	0.763864	CCLE	Yes
45	SEM_HAEMATOPOIETIC_AND_LYMPHOID_TISSUE	SEM	B-cell_ALL	0.0695	Yes	R248Q, X125_splice		45	HS578T	0.794639	CCLE	Yes
46	JVM2_HAEMATOPOIETIC_AND_LYMPHOID_TISSUE	JVM-2	lymphoma_other	0.0708	No	no alteration		46	HCC1395	0.812265	CCLE	Yes
47	KE37_HAEMATOPOIETIC_AND_LYMPHOID_TISSUE	KE-37	leukemia_other	0.0722	Yes	P153Afs*28, X125_splice		47	T47D	0.842823	CCLE	Yes
48	SW1353_BONE	SW 1353	chondrosarcoma	0.0749	Yes	V203L		48	HCC1500	0.869887	CCLE	Yes
49	SNGM_ENDOMETRIUM	SNG-M	endometrium	0.0803	No	no alteration		49	HCC1187	0.872999	CCLE	Yes
50	JHUEM1_ENDOMETRIUM	JHUEM-1	endometrium	0.0806	No	no alteration		50	JIMT1	0.880838	CCLE	Yes
51	SNU81_LARGE_INTESTINE	SNU-81	colorectal	0.0815	Yes	R213*, K132T		51	HCC2157	0.881315	CCLE	Yes
52	HCT116_LARGE_INTESTINE	HCT 116	colorectal	0.082	No	no alteration		52	BT20	0.937761	CCLE	Yes
53	A2780_OVARY	A2780	ovary	0.0826	No	no alteration		53	MDAMB436	0.961485	CCLE	Yes
54	KPNRTBM1_AUTONOMIC_GANGLIA	KP-N-RT-BM-1	neuroblastoma	0.0829	No	no alteration
55	NALM1_HAEMATOPOIETIC_AND_LYMPHOID_TISSUE	NALM-1	CML	0.0843	No	no alteration
56	NH6_AUTONOMIC_GANGLIA	NH-6	neuroblastoma	0.0846	Yes	HOMDEL
57	P3HR1_HAEMATOPOIETIC_AND_LYMPHOID_TISSUE	P3HR-1	lymphoma_Burkitt	0.0851	Yes	E287*, Y163H
58	HEC251_ENDOMETRIUM	HEC-251	endometrium	0.086	Yes	R213*, S241Y
59	MHHCALL2_HAEMATOPOIETIC_AND_LYMPHOID_TISSUE	MHH-CALL-2	B-cell_ALL	0.0867	No	no alteration
60	ESS1_ENDOMETRIUM	ESS-1	endometrium	0.0878	Yes	R213*
61	RAJI_HAEMATOPOIETIC_AND_LYMPHOID_TISSUE	Raji	lymphoma_Burkitt	0.0881	Yes	R213Q, Y234H
62	DOHH2_HAEMATOPOIETIC_AND_LYMPHOID_TISSUE	DOHH-2	lymphoma_DLBCL	0.0885	No	no alteration
63	MDAPCA2B_PROSTATE	MDA PCa 2b	prostate	0.0889	No	no alteration
64	SNU407_LARGE_INTESTINE	SNU-407	colorectal	0.0895	Yes	S90Pfs*33
65	F5_CENTRAL_NERVOUS_SYSTEM	F5	meningioma	0.0898	No	no alteration
66	MV411_HAEMATOPOIETIC_AND_LYMPHOID_TISSUE	MV-4-11	AML	0.0905	No	no alteration
67	HPBALL_HAEMATOPOIETIC_AND_LYMPHOID_TISSUE	HPB-ALL	T-cell_ALL	0.0918	Yes	HOMDEL, C124*
68	NALM19_HAEMATOPOIETIC_AND_LYMPHOID_TISSUE	NALM-19	B-cell_ALL	0.0926	No	no alteration
69	SNU175_LARGE_INTESTINE	SNU-175	colorectal	0.0927	No	no alteration
70	SUDHL5_HAEMATOPOIETIC_AND_LYMPHOID_TISSUE	SU-DHL-5	lymphoma_DLBCL	0.0961	No	no alteration
71	DV90_LUNG	DV-90	lung_NSC	0.0963	No	no alteration
72	SNUC5_LARGE_INTESTINE	SNU-C5	colorectal	0.0966	Yes	R248W, V218L
73	CADOES1_BONE	CADO-ES1	Ewings_Sarcoma	0.0987	No	no alteration
74	CL40_LARGE_INTESTINE	CL-40	colorectal	0.1004	Yes	R248Q
75	KPNYN_AUTONOMIC_GANGLIA	KP-N-YN	neuroblastoma	0.1015	Yes	HOMDEL
76	2313287_STOMACH	23132/87	stomach	0.1029	No	no alteration
77	BL70_HAEMATOPOIETIC_AND_LYMPHOID_TISSUE	BL-70	lymphoma_Burkitt	0.1029	Yes	R273C
78	SNUC2A_LARGE_INTESTINE	SNU-C2A	colorectal	0.1034	Yes	R273C, R273H, R273Y
79	MOLP8_HAEMATOPOIETIC_AND_LYMPHOID_TISSUE	MOLP-8	multiple_myeloma	0.1064	No	no alteration
80	697_HAEMATOPOIETIC_AND_LYMPHOID_TISSUE	697	leukemia_other	0.107	No	no alteration
81	NCIH1048_LUNG	NCI-H1048	lung_small_cell	0.1081	Yes	R273C, P47Rfs*76
82	CCFSTTG1_CENTRAL_NERVOUS_SYSTEM	CCF-STTG1	glioma	0.109	No	no alteration
83	WSUDLCL2_HAEMATOPOIETIC_AND_LYMPHOID_TISSUE	WSU-DLCL2	lymphoma_DLBCL	0.1101	Yes	R248Q
84	SIMA_AUTONOMIC_GANGLIA	SIMA	neuroblastoma	0.1105	No	no alteration
85	OVK18_OVARY	OVK18	ovary	0.1109	Yes	P152Rfs*18
86	SW48_LARGE_INTESTINE	SW48	colorectal	0.1111	No	no alteration
87	TE441T_SOFT_TISSUE	TE 441.T	soft_tissue	0.1111	No	no alteration
88	SKNSH_AUTONOMIC_GANGLIA	SK-N-SH	neuroblastoma	0.1116	No	no alteration
89	HL60_HAEMATOPOIETIC_AND_LYMPHOID_TISSUE	HL-60	AML	0.112	Yes	HOMDEL, C242F
90	GA10_HAEMATOPOIETIC_AND_LYMPHOID_TISSUE	GA-10	lymphoma_Burkitt	0.1124	Yes	P152L, I232N
91	RCHACV_HAEMATOPOIETIC_AND_LYMPHOID_TISSUE	RCH-ACV	leukemia_other	0.1143	No	no alteration
92	G402_SOFT_TISSUE	G-402	soft_tissue	0.1146	No	no alteration
93	MESSA_SOFT_TISSUE	MES-SA	soft_tissue	0.1154	No	no alteration
94	TC32_BONE	TC-32	Ewings_Sarcoma	0.1161	No	no alteration
95	RL952_ENDOMETRIUM	RL95-2	endometrium	0.1162	Yes	V73Wfs*50, V218del
96	HT_HAEMATOPOIETIC_AND_LYMPHOID_TISSUE	HT	lymphoma_other	0.1163	Yes	R273H, V216M
97	BV173_HAEMATOPOIETIC_AND_LYMPHOID_TISSUE	BV-173	CML	0.1168	No	no alteration
98	OCILY19_HAEMATOPOIETIC_AND_LYMPHOID_TISSUE	OCI-LY-19	lymphoma_DLBCL	0.1172	No	no alteration
99	MHHCALL3_HAEMATOPOIETIC_AND_LYMPHOID_TISSUE	MHH-CALL-3	B-cell_ALL	0.1178	No	no alteration
100	DND41_HAEMATOPOIETIC_AND_LYMPHOID_TISSUE	DND-41	T-cell_ALL	0.1197	Yes	R248Q, P301Qfs*44
101	OCILY10_HAEMATOPOIETIC_AND_LYMPHOID_TISSUE	OCI-LY10	lymphoma_DLBCL	0.1227	Yes	K319*
102	KARPAS422_HAEMATOPOIETIC_AND_LYMPHOID_TISSUE	KARPAS-422	lymphoma_DLBCL	0.1228	Yes	K319*
103	ISHIKAWAHERAKLIO02ER_ENDOMETRIUM	Ishikawa (Heraklio) 02 ER-	endometrium	0.1232	Yes	M246V, D49H
104	RS411_HAEMATOPOIETIC_AND_LYMPHOID_TISSUE	RS4;11	B-cell_ALL	0.1239	No	no alteration
105	GDM1_HAEMATOPOIETIC_AND_LYMPHOID_TISSUE	GDM-1	AML	0.1241	No	no alteration
106	OCIAML5_HAEMATOPOIETIC_AND_LYMPHOID_TISSUE	OCI-AML5	AML	0.1241	No	no alteration
107	MOTN1_HAEMATOPOIETIC_AND_LYMPHOID_TISSUE	MOTN-1	lymphoma_other	0.1246	Yes	HOMDEL, X261_splice
108	IGROV1_OVARY	IGROV1	ovary	0.1248	Yes	Y126C, S90Lfs*59
109	KE97_HAEMATOPOIETIC_AND_LYMPHOID_TISSUE	KE-97	multiple_myeloma	0.125	No	no alteration
110	SUPB15_HAEMATOPOIETIC_AND_LYMPHOID_TISSUE	SUP-B15	B-cell_ALL	0.1261	No	no alteration
111	TGBC11TKB_STOMACH	TGBC11TKB	stomach	0.1261	Yes	R273C, K382Nfs*40
112	MCF10A_Breast	MCF10A	NA	0.12844	No	no alteration
113	KM12_LARGE_INTESTINE	KM12	colorectal	0.1304	Yes	H179R, V73Wfs*50
114	NCIH1155_LUNG	NCI-H1155	lung_NSC	0.1314	Yes	R273H, Y205F
115	SUPT1_HAEMATOPOIETIC_AND_LYMPHOID_TISSUE	SUP-T1	T-cell_ALL	0.1321	Yes	R248Q, R273H, R267L
116	KASUMI2_HAEMATOPOIETIC_AND_LYMPHOID_TISSUE	KASUMI-2	leukemia_other	0.134	Yes	E11Q
117	KARPAS299_HAEMATOPOIETIC_AND_LYMPHOID_TISSUE	KARPAS-299	lymphoma_other	0.1353	Yes	HOMDEL, R273C
118	SUDHL10_HAEMATOPOIETIC_AND_LYMPHOID_TISSUE	SU-DHL-10	lymphoma_DLBCL	0.1371	Yes	X332_splice
119	CA46_HAEMATOPOIETIC_AND_LYMPHOID_TISSUE	CA46	lymphoma_Burkitt	0.1376	Yes	R248Q
120	JK1_HAEMATOPOIETIC_AND_LYMPHOID_TISSUE	JK-1	CML	0.1376	No	no alteration
121	LNCAPCLONEFGC_PROSTATE	LNCaP clone FGC	prostate	0.1391	No	no alteration
122	RKO_LARGE_INTESTINE	RKO	colorectal	0.1421	No	no alteration
123	EFO27_OVARY	EFO-27	ovary	0.1456	Yes	R273C, X33_splice
124	A673_BONE	A-673	Ewings_Sarcoma	0.1457	Yes	A119Qfs*5
125	CHP212_AUTONOMIC_GANGLIA	CHP-212	neuroblastoma	0.1466	No	no alteration
126	KASUMI1_HAEMATOPOIETIC_AND_LYMPHOID_TISSUE	KASUMI-1	AML	0.1472	Yes	HOMDEL, R248Q
127	IM95_STOMACH	IM95	stomach	0.148	No	no alteration
128	CL34_LARGE_INTESTINE	CL-34	colorectal	0.149	Yes	S127P, K382Nfs*40
129	A4FUK_HAEMATOPOIETIC_AND_LYMPHOID_TISSUE	A4/Fuk	lymphoma_DLBCL	0.1503	Yes	R249G
130	GRANTA519_HAEMATOPOIETIC_AND_LYMPHOID_TISSUE	GRANTA-519	lymphoma_other	0.1503	Yes	HOMDEL
131	SHSY5Y_AUTONOMIC_GANGLIA	SH-SY5Y	neuroblastoma	0.1529	No	no alteration
132	NUDUL1_HAEMATOPOIETIC_AND_LYMPHOID_TISSUE	NU-DUL-1	lymphoma_other	0.1541	Yes	R248Q, V143M
133	MEC1_HAEMATOPOIETIC_AND_LYMPHOID_TISSUE	MEC-1	lymphoma_other	0.1548	Yes	HOMDEL, Q317Pfs*20
134	P31FUJ_HAEMATOPOIETIC_AND_LYMPHOID_TISSUE	P31/FUJ	AML	0.155	Yes	Y236C, R196*
135	AGS_STOMACH	AGS	stomach	0.1557	No	no alteration
136	JURLMK1_HAEMATOPOIETIC_AND_LYMPHOID_TISSUE	JURL-MK1	CML	0.1564	Yes	HOMDEL, R306*
137	ST486_HAEMATOPOIETIC_AND_LYMPHOID_TISSUE	ST486	lymphoma_Burkitt	0.1588	Yes	R158H, N239D
138	MEWO_SKIN	MeWo	melanoma	0.1645	Yes	Q317*, E258K
139	OCIAML3_HAEMATOPOIETIC_AND_LYMPHOID_TISSUE	OCI-AML3	AML	0.1645	No	no alteration
140	OCIAML2_HAEMATOPOIETIC_AND_LYMPHOID_TISSUE	OCI-AML2	AML	0.1649	No	no alteration
141	SKMEL24_SKIN	SK-MEL-24	melanoma	0.1677	No	no alteration
142	KMS27_HAEMATOPOIETIC_AND_LYMPHOID_TISSUE	KMS-27	multiple_myeloma	0.1678	Yes	X125_splice, X261_splice
143	NUDHL1_HAEMATOPOIETIC_AND_LYMPHOID_TISSUE	NU-DHL-1	lymphoma_DLBCL	0.1694	Yes	R248Q
144	PCM6_HAEMATOPOIETIC_AND_LYMPHOID_TISSUE	PCM6	multiple_myeloma	0.1717	Yes	HOMDEL, R248Q
145	OV7_OVARY	OV7	ovary	0.1723	Yes	HOMDEL, I254S
146	SF126_CENTRAL_NERVOUS_SYSTEM	SF126	glioma	0.1747	No	no alteration
147	BICR56_UPPER_AERODIGESTIVE_TRACT	BICR 56	upper_aerodigestive	0.1756	Yes	X126_splice
148	NOMO1_HAEMATOPOIETIC_AND_LYMPHOID_TISSUE	NOMO-1	AML	0.177	Yes	C242Afs*5
149	KASUMI6_HAEMATOPOIETIC_AND_LYMPHOID_TISSUE	Kasumi-6	AML	0.1776	Yes	HOMDEL, Y234D
150	SKOV3_OVARY	SK-OV-3	ovary	0.1785	Yes	HOMDEL, S90Pfs*33
151	769P_KIDNEY	769-P	kidney	0.1803	No	no alteration
152	D283MED_CENTRAL_NERVOUS_SYSTEM	D283 Med	medulloblastoma	0.1837	Yes	HOMDEL, R248Q, C135F
153	SKNBE2_AUTONOMIC_GANGLIA	SK-N-BE(2)	neuroblastoma	0.1837	Yes	HOMDEL, C135F
154	KNS81_CENTRAL_NERVOUS_SYSTEM	KNS-81	glioma	0.1845	No	no alteration
155	KMRC3_KIDNEY	KMRC-3	kidney	0.1862	No	no alteration
156	HT115_LARGE_INTESTINE	HT115	colorectal	0.1873	Yes	R213*, X10_splice
157	U178_CENTRAL_NERVOUS_SYSTEM	U-178	glioma	0.1876	Yes	E271K
158	CL11_LARGE_INTESTINE	CL-11	colorectal	0.1879	Yes	HOMDEL, S215N
159	NCIH1944_LUNG	NCI-H1944	lung_NSC	0.1886	No	no alteration
160	BL41_HAEMATOPOIETIC_AND_LYMPHOID_TISSUE	BL-41	lymphoma_Burkitt	0.1897	Yes	HOMDEL, R248Q
161	MONOMAC1_HAEMATOPOIETIC_AND_LYMPHOID_TISSUE	MONO-MAC-1	AML	0.19	Yes	HOMDEL, R273H
162	JHUEM2_ENDOMETRIUM	JHUEM-2	endometrium	0.1903	No	no alteration
163	KG1_HAEMATOPOIETIC_AND_LYMPHOID_TISSUE	KG-1	AML	0.1919	Yes	HOMDEL, X224_splice
164	RL_HAEMATOPOIETIC_AND_LYMPHOID_TISSUE	RL	lymphoma_other	0.1923	Yes	HOMDEL, A138P
165	MOLM13_HAEMATOPOIETIC_AND_LYMPHOID_TISSUE	MOLM-13	AML	0.1924	No	no alteration
166	CHP126_AUTONOMIC_GANGLIA	CHP-126	neuroblastoma	0.1934	No	no alteration
167	KO52_HAEMATOPOIETIC_AND_LYMPHOID_TISSUE	KO52	AML	0.1935	Yes	HOMDEL, R248W
168	BCP1_HAEMATOPOIETIC_AND_LYMPHOID_TISSUE	BCP-1	lymphoma_other	0.1939	Yes	D259N
169	NCIH292_LUNG	NCI-H292	lung_NSC	0.1954	No	no alteration
170	PFEIFFER_HAEMATOPOIETIC_AND_LYMPHOID_TISSUE	Pfeiffer	lymphoma_DLBCL	0.1968	Yes	HOMDEL
171	SKNFI_AUTONOMIC_GANGLIA	SK-N-FI	neuroblastoma	0.1971	Yes	M246R
172	CMK86_HAEMATOPOIETIC_AND_LYMPHOID_TISSUE	CMK-86	AML	0.1995	Yes	HOMDEL
173	NCIH226_LUNG	NCI-H226	lung_NSC	0.1999	No	no alteration
174	22RV1_PROSTATE	22Rv1	prostate	0.2002	Yes	V73Wfs*50, Q331R
175	U87MG_CENTRAL_NERVOUS_SYSTEM	U-87 MG	glioma	0.2009	No	no alteration
176	ALLSIL_HAEMATOPOIETIC_AND_LYMPHOID_TISSUE	ALL-SIL	T-cell_ALL	0.2014	Yes	HOMDEL
177	C32_SKIN	C32	melanoma	0.2018	No	no alteration
178	SNU886_LIVER	SNU-886	liver	0.2028	Yes	HOMDEL, P219Lfs*2
179	HEC1A_ENDOMETRIUM	HEC-1-A	endometrium	0.2049	Yes	R248Q
180	SUDHL6_HAEMATOPOIETIC_AND_LYMPHOID_TISSUE	SU-DHL-6	lymphoma_DLBCL	0.2067	Yes	Y234C, X225_splice
181	HH_HAEMATOPOIETIC_AND_LYMPHOID_TISSUE	HH	T-cell_ALL	0.2069	Yes	HOMDEL, X187_splice
182	SET2_HAEMATOPOIETIC_AND_LYMPHOID_TISSUE	Set-2	leukemia_other	0.2082	Yes	R248W, X187_splice
183	NAMALWA_HAEMATOPOIETIC_AND_LYMPHOID_TISSUE	NAMALWA	lymphoma_Burkitt	0.2083	Yes	HOMDEL, R248Q
184	COLO704_OVARY	COLO-704	ovary	0.2085	No	no alteration
185	MONOMAC6_HAEMATOPOIETIC_AND_LYMPHOID_TISSUE	MONO-MAC-6	AML	0.2085	Yes	HOMDEL, R273H
186	LOVO_LARGE_INTESTINE	LoVo	colorectal	0.2092	No	no alteration
187	D341MED_CENTRAL_NERVOUS_SYSTEM	D341 Med	medulloblastoma	0.2097	Yes	HOMDEL
188	CORL47_LUNG	COR-L47	lung_small_cell	0.2109	Yes	HOMDEL, R306*
189	MM1S_HAEMATOPOIETIC_AND_LYMPHOID_TISSUE	MM1-S	multiple_myeloma	0.2131	No	no alteration
190	RI1_HAEMATOPOIETIC_AND_LYMPHOID_TISSUE	RI-1	lymphoma_other	0.2132	Yes	E294*, K132R
191	WM115_SKIN	WM-115	melanoma	0.2132	No	no alteration
192	ME1_HAEMATOPOIETIC_AND_LYMPHOID_TISSUE	ME-1	AML	0.2133	Yes	HOMDEL
193	SKNMC_BONE	SK-N-MC	Ewings_Sarcoma	0.2148	Yes	HOMDEL
194	CAL148_BREAST	CAL-148	breast	0.2155	Yes	E224K
195	LOUNH91_LUNG	LOU-NH91	lung_NSC	0.2166	Yes	V143M
196	EN_ENDOMETRIUM	EN	endometrium	0.2175	Yes	R273H, X125_splice
197	WM793_SKIN	WM-793	melanoma	0.2175	No	no alteration
198	SLR21_KIDNEY	SLR 21	kidney	0.2202	No	no alteration
199	HEPG2_LIVER	Hep G2	liver	0.2212	No	no alteration
200	KMRC20_KIDNEY	KMRC-20	kidney	0.2216	Yes	HOMDEL, X224_splice
201	SNU324_PANCREAS	SNU-324	pancreas	0.2226	No	no alteration
202	PEER_HAEMATOPOIETIC_AND_LYMPHOID_TISSUE	PEER	T-cell_ALL	0.2236	Yes	Y163C, X125_splice
203	SCLC21H_LUNG	SCLC-21H	lung_small_cell	0.2238	Yes	HOMDEL, P278R
204	EOL1_HAEMATOPOIETIC_AND_LYMPHOID_TISSUE	EOL-1	AML	0.2246	No	no alteration
205	SKNAS_AUTONOMIC_GANGLIA	SK-N-AS	neuroblastoma	0.226	Yes	HOMDEL
206	A2058_SKIN	A2058	melanoma	0.2263	Yes	V274F
207	DKMG_CENTRAL_NERVOUS_SYSTEM	DK-MG	glioma	0.2268	No	no alteration
208	AN3CA_ENDOMETRIUM	AN3 CA	endometrium	0.2287	Yes	R213Q, S90Pfs*33, G389W
209	HS852T_SKIN	Hs 852.T	melanoma	0.2292	Yes	HOMDEL
210	COLO684_ENDOMETRIUM	COLO 684	endometrium	0.2305	Yes	X10_splice
211	MC116_HAEMATOPOIETIC_AND_LYMPHOID_TISSUE	MC116	lymphoma_other	0.2323	Yes	C238Y
212	PECAPJ41CLONED2_UPPER_AERODIGESTIVE_TRACT	PE/CA-PJ41 (clone D2)	upper_aerodigestive	0.2325	Yes	X307_splice
213	A3KAW_HAEMATOPOIETIC_AND_LYMPHOID_TISSUE	A3/KAW	lymphoma_DLBCL	0.2337	No	no alteration
214	SKMM2_HAEMATOPOIETIC_AND_LYMPHOID_TISSUE	SK-MM-2	multiple_myeloma	0.2348	Yes	HOMDEL, K132N
215	SNU520_STOMACH	SNU-520	stomach	0.2394	No	no alteration
216	CAL33_UPPER_AERODIGESTIVE_TRACT	CAL-33	upper_aerodigestive	0.2399	Yes	R175H
217	SUDHL4_HAEMATOPOIETIC_AND_LYMPHOID_TISSUE	SU-DHL-4	lymphoma_DLBCL	0.2405	Yes	R273C
218	JVM3_HAEMATOPOIETIC_AND_LYMPHOID_TISSUE	JVM-3	lymphoma_other	0.2427	Yes	HOMDEL
219	RMGI_OVARY	RMG-I	ovary	0.2427	Yes	HOMDEL
220	OV56_OVARY	OV56	ovary	0.2443	Yes	K101Nfs*47
221	HDLM2_HAEMATOPOIETIC_AND_LYMPHOID_TISSUE	HDLM-2	lymphoma_Hodgkin	0.2468	No	no alteration
222	JHOM2B_OVARY	JHOM-2B	ovary	0.2482	Yes	HOMDEL, C275F
223	AML193_HAEMATOPOIETIC_AND_LYMPHOID_TISSUE	AML-193	AML	0.2499	Yes	HOMDEL, X331_splice
224	OV90_OVARY	OV-90	ovary	0.2507	Yes	S215R
225	SNU1272_KIDNEY	SNU-1272	kidney	0.251	No	no alteration
226	SUPM2_HAEMATOPOIETIC_AND_LYMPHOID_TISSUE	SUP-M2	lymphoma_other	0.2528	No	no alteration
227	RT11284_URINARY_TRACT	RT112/84	urinary_tract	0.2532	Yes	HOMDEL, R248Q, S183*
228	NCIH1436_LUNG	NCI-H1436	lung_small_cell	0.2543	Yes	H179Q
229	CPCN_LUNG	CPC-N	lung_small_cell	0.2571	Yes	G245V
230	KMS20_HAEMATOPOIETIC_AND_LYMPHOID_TISSUE	KMS-20	multiple_myeloma	0.2584	Yes	HOMDEL, Y126*
231	OC314_OVARY	OC 314	ovary	0.2585	Yes	R273H
232	OC316_OVARY	OC 316	ovary	0.2602	Yes	R273H
233	BICR22_UPPER_AERODIGESTIVE_TRACT	BICR 22	upper_aerodigestive	0.2605	Yes	X307_splice, X307_splice, F109Gfs*37, A307V
234	DU4475_BREAST	DU4475	breast	0.2617	No	no alteration
235	LS513_LARGE_INTESTINE	LS513	colorectal	0.2636	No	no alteration
236	JHUEM3_ENDOMETRIUM	JHUEM-3	endometrium	0.264	Yes	Q167*
237	NMCG1_CENTRAL_NERVOUS_SYSTEM	NMC-G1	glioma	0.264	No	no alteration
238	PECAPJ49_UPPER_AERODIGESTIVE_TRACT	PE/CA-PJ49	upper_aerodigestive	0.2647	No	no alteration
239	NCO2_HAEMATOPOIETIC_AND_LYMPHOID_TISSUE	NCO2	CML	0.2691	Yes	G266R
240	RT112_URINARY_TRACT	RT-112	urinary_tract	0.2707	Yes	HOMDEL, R248Q, R175H, S183*
241	T3M10_LUNG	T3M-10	lung_NSC	0.2714	Yes	HOMDEL, A161T
242	SUDHL8_HAEMATOPOIETIC_AND_LYMPHOID_TISSUE	SU-DHL-8	lymphoma_DLBCL	0.2746	Yes	R249G, Y234N
243	KCL22_HAEMATOPOIETIC_AND_LYMPHOID_TISSUE	KCL-22	CML	0.2747	Yes	HOMDEL, P301Qfs*44
244	SNU1214_UPPER_AERODIGESTIVE_TRACT	SNU-1214	upper_aerodigestive	0.2747	Yes	A159P
245	MELJUSO_SKIN	MEL-JUSO	melanoma	0.2796	No	no alteration
246	LS411N_LARGE_INTESTINE	LS411N	colorectal	0.2807	Yes	Y126*
247	T24_URINARY_TRACT	T24	urinary_tract	0.2807	Yes	Y126*
248	IMR32_AUTONOMIC_GANGLIA	IMR-32	neuroblastoma	0.281	No	no alteration
249	HEC59_ENDOMETRIUM	HEC-59	endometrium	0.2823	Yes	R273H, S95F
250	JL1_PLEURA	JL-1	mesothelioma	0.283	No	no alteration
251	KELLY_AUTONOMIC_GANGLIA	KELLY	neuroblastoma	0.2832	Yes	P177T
252	U266B1_HAEMATOPOIETIC_AND_LYMPHOID_TISSUE	U266B1	multiple_myeloma	0.2833	Yes	HOMDEL, A161T
253	HOS_BONE	HOS	osteosarcoma	0.2877	Yes	R156P
254	THP1_HAEMATOPOIETIC_AND_LYMPHOID_TISSUE	THP-1	AML	0.2877	Yes	HOMDEL, R174Lfs*3
255	HS683_CENTRAL_NERVOUS_SYSTEM	Hs 683	glioma	0.2891	Yes	HOMDEL, R248Q
256	SW620_LARGE_INTESTINE	SW620	colorectal	0.2891	Yes	R273H, P309S
257	NCIH1650_LUNG	NCI-H1650	lung_NSC	0.2893	Yes	X225_splice
258	SJSA1_BONE	SJSA-1	osteosarcoma	0.2905	Yes	R273H
259	KS1_CENTRAL_NERVOUS_SYSTEM	KS-1	glioma	0.294	No	no alteration
260	NCIH1963_LUNG	NCI-H1963	lung_small_cell	0.2944	Yes	H214R, V147D
261	SNU620_STOMACH	SNU-620	stomach	0.2996	Yes	X126_splice
262	8MGBA_CENTRAL_NERVOUS_SYSTEM	8-MG-BA	glioma	0.3002	Yes	R273C
263	MDAMB134VI_BREAST	MDA-MB-134-VI	breast	0.3004	Yes	HOMDEL
264	RPMI8402_HAEMATOPOIETIC_AND_LYMPHOID_TISSUE	RPMI-8402	T-cell_ALL	0.3039	Yes	R273C
265	SKM1_HAEMATOPOIETIC_AND_LYMPHOID_TISSUE	SKM-1	AML	0.3044	Yes	HOMDEL, R248Q
266	F36P_HAEMATOPOIETIC_AND_LYMPHOID_TISSUE	F-36P	AML	0.305	Yes	HOMDEL, X126_splice
267	K029AX_SKIN	K029AX	melanoma	0.3074	No	no alteration
268	NCIH2286_LUNG	NCI-H2286	lung_small_cell	0.308	Yes	HOMDEL, K291*
269	TC71_BONE	TC-71	Ewings_Sarcoma	0.3084	Yes	HOMDEL, R213*
270	SNU761_LIVER	SNU-761	liver	0.3116	No	no alteration
271	MOLT4_HAEMATOPOIETIC_AND_LYMPHOID_TISSUE	MOLT-4	T-cell_ALL	0.3126	Yes	R306*
272	SKNDZ_AUTONOMIC_GANGLIA	SK-N-DZ	neuroblastoma	0.3129	Yes	R110L
273	A704_KIDNEY	A-704	kidney	0.314	Yes	E258*, Y126D, C135R
274	LNZ308_CENTRAL_NERVOUS_SYSTEM	LNZ308	glioma	0.3161	Yes	HOMDEL
275	HPAC_PANCREAS	HPAC	pancreas	0.3188	Yes	G187R
276	RERFLCMS_LUNG	RERF-LC-MS	lung_NSC	0.3188	Yes	F134Lfs*14
277	CAL27_UPPER_AERODIGESTIVE_TRACT	CAL 27	upper_aerodigestive	0.319	Yes	H193L
278	CORL51_LUNG	COR-L51	lung_small_cell	0.3195	Yes	L252P, F134C
279	TT_THYROID	TT	thyroid	0.3209	No	no alteration
280	SKRC31_KIDNEY	SK-RC 31	kidney	0.3218	Yes	HOMDEL
281	SNU1105_CENTRAL_NERVOUS_SYSTEM	SNU-1105	glioma	0.3227	Yes	R158G
282	SF295_CENTRAL_NERVOUS_SYSTEM	SF-295	glioma	0.324	Yes	R248Q
283	LN382_CENTRAL_NERVOUS_SYSTEM	LN382	glioma	0.3256	Yes	V197L
284	NCIH929_HAEMATOPOIETIC_AND_LYMPHOID_TISSUE	NCI-H929	multiple_myeloma	0.3258	No	no alteration
285	SUPHD1_HAEMATOPOIETIC_AND_LYMPHOID_TISSUE	SUP-HD1	lymphoma_Hodgkin	0.3258	No	no alteration
286	NCIH524_LUNG	NCI-H524	lung_small_cell	0.3279	Yes	HOMDEL, T155N
287	NCIH2405_LUNG	NCI-H2405	lung_NSC	0.3309	Yes	HOMDEL, R273H
288	YH13_CENTRAL_NERVOUS_SYSTEM	YH-13	glioma	0.3312	Yes	HOMDEL, F113V
289	SW1088_CENTRAL_NERVOUS_SYSTEM	SW 1088	glioma	0.3327	Yes	R273C
290	SNU719_STOMACH	SNU-719	stomach	0.3329	No	no alteration
291	NCIH209_LUNG	NCI-H209	lung_small_cell	0.3355	Yes	X225_splice
292	PANC0504_PANCREAS	Panc 05.04	pancreas	0.3442	No	no alteration
293	SUPT11_HAEMATOPOIETIC_AND_LYMPHOID_TISSUE	SUP-T11	lymphoma_other	0.3445	Yes	HOMDEL, R213*, R249S
294	ECC12_STOMACH	ECC12	stomach	0.3448	Yes	HOMDEL, H179Q, V216M
295	NCIH1915_LUNG	NCI-H1915	lung_NSC	0.3472	Yes	K291*
296	KMS21BM_HAEMATOPOIETIC_AND_LYMPHOID_TISSUE	KMS-21BM	multiple_myeloma	0.3482	No	no alteration
297	SW837_LARGE_INTESTINE	SW837	colorectal	0.3515	Yes	HOMDEL, R248W
298	CORL23_LUNG	COR-L23	lung_NSC	0.3545	Yes	HOMDEL
299	LS1034_LARGE_INTESTINE	LS1034	colorectal	0.3562	Yes	HOMDEL, G245S
300	SCC25_UPPER_AERODIGESTIVE_TRACT	SCC-25	upper_aerodigestive	0.3578	Yes	R209Kfs*6
301	DOV13_OVARY	DOV13	ovary	0.3583	Yes	R280S
302	ISTMES2_PLEURA	IST-MES2	mesothelioma	0.3586	Yes	HOMDEL, R249S
303	MINO_HAEMATOPOIETIC_AND_LYMPHOID_TISSUE	Mino	lymphoma_other	0.3595	Yes	V147G
304	COLO679_SKIN	COLO-679	melanoma	0.3599	Yes	HOMDEL
305	HS294T_SKIN	Hs 294T	melanoma	0.3612	Yes	R280S
306	L363_HAEMATOPOIETIC_AND_LYMPHOID_TISSUE	L-363	multiple_myeloma	0.3657	Yes	HOMDEL, S261T
307	SKMEL2_SKIN	SK-MEL-2	melanoma	0.3662	Yes	HOMDEL, G245S
308	RKN_SOFT_TISSUE	RKN	ovary	0.3667	Yes	R175H
309	OUMS27_BONE	OUMS-27	chondrosarcoma	0.3701	Yes	P152Afs*28, S149Yfs*31
310	LU65_LUNG	LU65	lung_NSC	0.3708	Yes	X125_splice, E11Q
311	DEL_HAEMATOPOIETIC_AND_LYMPHOID_TISSUE	DEL	lymphoma_other	0.3721	Yes	HOMDEL, S215C
312	SNU466_CENTRAL_NERVOUS_SYSTEM	SNU-466	glioma	0.3727	No	no alteration
313	VMRCRCW_KIDNEY	VMRC-RCW	kidney	0.3754	Yes	AMP, X332_splice
314	SHP77_LUNG	SHP-77	lung_small_cell	0.3755	Yes	C176W
315	OCUM1_STOMACH	OCUM-1	stomach	0.3763	No	no alteration
316	KPNSI9S_AUTONOMIC_GANGLIA	KP-N-SI9s	neuroblastoma	0.3764	No	no alteration
317	KMRC1_KIDNEY	KMRC-1	kidney	0.3768	No	no alteration
318	DMS153_LUNG	DMS 153	lung_small_cell	0.3774	Yes	HOMDEL, T155P
319	SW579_THYROID	SW579	thyroid	0.378	Yes	I255S
320	HMCB_SKIN	HMCB	melanoma	0.3819	Yes	H193R
321	IPC298_SKIN	IPC-298	melanoma	0.3823	Yes	HOMDEL, R213*
322	COLO792_SKIN	COLO 792	melanoma	0.383	No	no alteration
323	SKES1_BONE	SK-ES-1	Ewings_Sarcoma	0.3844	Yes	C176F
324	FTC133_THYROID	FTC-133	thyroid	0.3848	Yes	R273H
325	VMCUB1_URINARY_TRACT	VM-CUB1	urinary_tract	0.3848	Yes	R175H
326	SNU601_STOMACH	SNU-601	stomach	0.3853	Yes	R273H
327	RCC4_KIDNEY	RCC-4	kidney	0.3873	No	no alteration
328	NCIH2066_LUNG	NCI-H2066	lung_small_cell	0.3875	Yes	AMP, V157F
329	KMRC2_KIDNEY	KMRC-2	kidney	0.3877	No	no alteration
330	TOLEDO_HAEMATOPOIETIC_AND_LYMPHOID_TISSUE	Toledo	lymphoma_DLBCL	0.3877	Yes	HOMDEL, E198Kfs*9, V197Efs*48, V197Afs*51
331	HEC108_ENDOMETRIUM	HEC-108	endometrium	0.3879	Yes	P151H, N345S
332	MHHES1_BONE	MHH-ES-1	Ewings_Sarcoma	0.3887	Yes	S215del
333	P12ICHIKAWA_HAEMATOPOIETIC_AND_LYMPHOID_TISSUE	P12-ICHIKAWA	T-cell_ALL	0.3887	Yes	R248Q, R248P, E11Q
334	MCAS_OVARY	MCAS	ovary	0.391	No	no alteration
335	MSTO211H_PLEURA	MSTO-211H	mesothelioma	0.3915	No	no alteration
336	SW1783_CENTRAL_NERVOUS_SYSTEM	SW 1783	glioma	0.3919	Yes	R273C, R273H, R273Y
337	SLR20_KIDNEY	SLR 20	kidney	0.3928	No	no alteration
338	GOS3_CENTRAL_NERVOUS_SYSTEM	GOS-3	glioma	0.3949	No	no alteration
339	BCPAP_THYROID	B-CPAP	thyroid	0.3951	Yes	D259Y
340	ZR751_BREAST	ZR-75-1	breast	0.3956	Yes	HOMDEL
341	G292CLONEA141B1_BONE	G-292, clone A141B1	osteosarcoma	0.3958	Yes	AMP, X307_splice
342	MHHNB11_AUTONOMIC_GANGLIA	MHH-NB-11	neuroblastoma	0.3962	No	no alteration
343	KCIMOH1_PANCREAS	KCI-MOH1	pancreas	0.3966	No	no alteration
344	CCK81_LARGE_INTESTINE	CCK-81	colorectal	0.3967	Yes	P278H
345	MOGGUVW_CENTRAL_NERVOUS_SYSTEM	MOG-G-UVW	glioma	0.3971	Yes	R110P
346	SNU1197_LARGE_INTESTINE	SNU-1197	colorectal	0.3972	Yes	HOMDEL, R175H
347	ACCMESO1_PLEURA	ACC-MESO-1	mesothelioma	0.3978	No	no alteration
348	NCIH838_LUNG	NCI-H838	lung_NSC	0.3979	Yes	E62*
349	MDAMB453_BREAST	MDA-MB-453	breast	0.3994	Yes	HOMDEL
350	YMB1_BREAST	YMB-1	breast	0.3994	Yes	HOMDEL
351	OVTOKO_OVARY	OVTOKO	ovary	0.3999	No	no alteration
352	SNB19_CENTRAL_NERVOUS_SYSTEM	SNB-19	glioma	0.4015	No	no alteration
353	SUDHL1_HAEMATOPOIETIC_AND_LYMPHOID_TISSUE	SU-DHL-1	lymphoma_other	0.4015	Yes	R273H
354	SW780_URINARY_TRACT	SW 780	urinary_tract	0.4021	No	no alteration
355	RT4_URINARY_TRACT	RT4	urinary_tract	0.4023	No	no alteration
356	RERFLCAI_LUNG	RERF-LC-AI	lung_NSC	0.4028	Yes	Q104*
357	CORL95_LUNG	COR-L95	lung_small_cell	0.4034	Yes	D259Y
358	A375_SKIN	A-375	melanoma	0.4049	No	no alteration
359	HCC78_LUNG	HCC-78	lung_NSC	0.4054	Yes	HOMDEL, S241F
360	RD_SOFT_TISSUE	RD	soft_tissue	0.4084	Yes	R248W
361	HCC1419_BREAST	HCC1419	breast	0.4088	Yes	Y220C, A74Hfs*47
362	SKMEL5_SKIN	SK-MEL-5	melanoma	0.409	No	no alteration
363	BICR31_UPPER_AERODIGESTIVE_TRACT	BICR 31	upper_aerodigestive	0.4098	Yes	V173_R174delinsG
364	ES2_OVARY	ES-2	ovary	0.41	Yes	S241F
365	CALU1_LUNG	Calu-1	lung_NSC	0.4107	Yes	HOMDEL
366	C2BBE1_LARGE_INTESTINE	C2BBe1	colorectal	0.411	Yes	HOMDEL, E204*
367	HCC2218_BREAST	HCC2218	breast	0.4123	Yes	HOMDEL
368	MPP89_PLEURA	MPP 89	mesothelioma	0.4134	Yes	HOMDEL
369	SKMEL30_SKIN	SK-MEL-30	melanoma	0.414	Yes	R273H, T284Rfs*21
370	RCM1_LARGE_INTESTINE	RCM-1	colorectal	0.4152	Yes	R306*
371	H4_CENTRAL_NERVOUS_SYSTEM	H4	glioma	0.4155	No	no alteration
372	KYSE150_OESOPHAGUS	KYSE-150	esophagus	0.4155	Yes	R248Q
373	NCIH322_LUNG	NCI-H322	lung_NSC	0.4158	Yes	R248L
374	C3A_LIVER	C3A	liver	0.4165	No	no alteration
375	J82_URINARY_TRACT	J82	urinary_tract	0.4176	Yes	E271K, K320N
376	NCIH1339_LUNG	NCI-H1339	lung_small_cell	0.4178	Yes	E298*, L35Ffs*8
377	RVH421_SKIN	RVH-421	melanoma	0.418	Yes	Q52Nfs*71
378	SCC9_UPPER_AERODIGESTIVE_TRACT	SCC-9	upper_aerodigestive	0.4181	No	no alteration
379	SW1463_LARGE_INTESTINE	SW1463	colorectal	0.4182	Yes	R248Q
380	HEC50B_ENDOMETRIUM	HEC-50B	endometrium	0.4188	No	no alteration
381	SUIT2_PANCREAS	SUIT-2	pancreas	0.4191	Yes	R273H
382	NCIH1792_LUNG	NCI-H1792	lung_NSC	0.4197	Yes	HOMDEL, X224_splice
383	GI1_CENTRAL_NERVOUS_SYSTEM	GI-1	glioma	0.4215	Yes	C275Y
384	EW8_BONE	EW8	Ewings_Sarcoma	0.4229	Yes	Y220C
385	MKN74_STOMACH	MKN74	stomach	0.4229	Yes	I251L
386	LP1_HAEMATOPOIETIC_AND_LYMPHOID_TISSUE	LP-1	multiple_myeloma	0.4242	Yes	HOMDEL, E286K
387	K562_HAEMATOPOIETIC_AND_LYMPHOID_TISSUE	K-562	CML	0.4259	Yes	Q136Pfs*13
388	MDAMB231_BREAST	MDA-MB-231	breast	0.4271	Yes	R280K
389	MKN1_STOMACH	MKN1	stomach	0.428	Yes	V143A
390	OCIM1_HAEMATOPOIETIC_AND_LYMPHOID_TISSUE	OCI-M1	AML	0.4293	Yes	X225_splice, L145R
391	MOLM6_HAEMATOPOIETIC_AND_LYMPHOID_TISSUE	MOLM-6	CML	0.4296	Yes	R248Q
392	MEC2_HAEMATOPOIETIC_AND_LYMPHOID_TISSUE	MEC-2	lymphoma_other	0.4306	Yes	HOMDEL
393	SIGM5_HAEMATOPOIETIC_AND_LYMPHOID_TISSUE	SIG-M5	AML	0.4321	No	no alteration
394	U251MG_CENTRAL_NERVOUS_SYSTEM	U-251 MG	glioma	0.4335	Yes	R273H
395	PECAPJ34CLONEC12_UPPER_AERODIGESTIVE_TRACT	PE/CA-PJ34 (clone C12)	upper_aerodigestive	0.4366	Yes	A159V
396	HT29_LARGE_INTESTINE	HT-29	colorectal	0.4374	Yes	R273H
397	KU1919_URINARY_TRACT	KU-19-19	urinary_tract	0.4385	No	no alteration
398	ONS76_CENTRAL_NERVOUS_SYSTEM	ONS-76	medulloblastoma	0.4386	Yes	HOMDEL
399	RH41_SOFT_TISSUE	RH-41	soft_tissue	0.4386	Yes	P152Afs*14
400	PECAPJ15_UPPER_AERODIGESTIVE_TRACT	PE/CA-PJ15	upper_aerodigestive	0.4399	Yes	R248Q
401	U118MG_CENTRAL_NERVOUS_SYSTEM	U-118 MG	glioma	0.4407	Yes	R213Q
402	YD15_SALIVARY_GLAND	YD-15	other	0.4409	Yes	E258A
403	786O_KIDNEY	786-O	kidney	0.4412	Yes	R248W, P278A, X187_splice
404	GCT_SOFT_TISSUE	GCT	soft_tissue	0.4429	Yes	Q317*, R248W, R248W, Q317*
405	U343_CENTRAL_NERVOUS_SYSTEM	U343	glioma	0.4436	No	no alteration
406	COLO205_LARGE_INTESTINE	COLO 205	colorectal	0.4437	No	no alteration
407	LN319_CENTRAL_NERVOUS_SYSTEM	LN-319	glioma	0.4439	Yes	R175H
408	UMUC3_URINARY_TRACT	UM-UC-3	urinary_tract	0.4444	Yes	F113C
409	BFTC909_KIDNEY	BFTC-909	kidney	0.4454	Yes	S241C, E224*
410	HCC1806_BREAST	HCC1806	breast	0.446	Yes	T256Kfs*90
411	CH157MN_CENTRAL_NERVOUS_SYSTEM	CH-157MN	meningioma	0.4473	No	no alteration
412	HEYA8_OVARY	Hey-A8	ovary	0.4479	No	no alteration
413	KYO1_HAEMATOPOIETIC_AND_LYMPHOID_TISSUE	KYO-1	CML	0.4479	Yes	R248Q
414	HCC1359_LUNG	HCC-1359	lung_NSC	0.4487	Yes	L130F
415	SNU213_PANCREAS	SNU-213	pancreas	0.4487	Yes	S215I
416	COLO668_LUNG	COLO 668	lung_small_cell	0.4489	Yes	G245C, A347P
417	HS944T_SKIN	Hs 944.T	melanoma	0.4506	Yes	K382Nfs*40
418	LN340_CENTRAL_NERVOUS_SYSTEM	LN-340	glioma	0.452	Yes	R181P
419	SNU475_LIVER	SNU-475	liver	0.4524	Yes	N239D, G262D
420	JHH7_LIVER	JHH-7	liver	0.4552	Yes	R267P
421	L428_HAEMATOPOIETIC_AND_LYMPHOID_TISSUE	L-428	lymphoma_Hodgkin	0.456	No	no alteration
422	NCIH2009_LUNG	NCI-H2009	lung_NSC	0.4561	Yes	R273L
423	LCLC103H_LUNG	LCLC-103H	lung_NSC	0.4565	Yes	V216L
424	SH4_SKIN	SH-4	melanoma	0.4568	No	no alteration
425	KYSE410_OESOPHAGUS	KYSE-410	esophagus	0.4575	Yes	R337C
426	PK45H_PANCREAS	PK-45H	pancreas	0.4579	No	no alteration
427	COLO678_LARGE_INTESTINE	COLO-678	colorectal	0.4583	No	no alteration
428	OVKATE_OVARY	OVKATE	ovary	0.4584	Yes	HOMDEL, R282W
429	HUT78_HAEMATOPOIETIC_AND_LYMPHOID_TISSUE	HuT 78	lymphoma_other	0.4604	Yes	HOMDEL, R196*
430	5637_URINARY_TRACT	5637	urinary_tract	0.4608	Yes	R280T
431	KPL1_BREAST	KPL-1	breast	0.4622	No	no alteration
432	HEC6_ENDOMETRIUM	HEC-6	endometrium	0.4625	Yes	R273H
433	CHL1_SKIN	CHL-1	melanoma	0.4634	Yes	H193R
434	NCIH2106_LUNG	NCI-H2106	lung_NSC	0.4639	Yes	HOMDEL, R248W, R248W
435	NCIH1666_LUNG	NCI-H1666	lung_NSC	0.4648	No	no alteration
436	SNU349_KIDNEY	SNU-349	kidney	0.4648	Yes	N235del
437	WM2664_SKIN	WM-266-4	melanoma	0.4654	No	no alteration
438	GRM_SKIN	GR-M	melanoma	0.4656	Yes	K132Q
439	ZR7530_BREAST	ZR-75-30	breast	0.4669	Yes	HOMDEL
440	MELHO_SKIN	MEL-HO	melanoma	0.4673	No	no alteration
441	YD38_UPPER_AERODIGESTIVE_TRACT	YD-38	upper_aerodigestive	0.4674	Yes	G199*
442	EFE184_ENDOMETRIUM	EFE-184	endometrium	0.468	Yes	R282W
443	HEL_HAEMATOPOIETIC_AND_LYMPHOID_TISSUE	HEL	AML	0.4684	Yes	M133K
444	CAL29_URINARY_TRACT	CAL-29	urinary_tract	0.4688	Yes	R282W
445	HCC44_LUNG	HCC-44	lung_NSC	0.4706	Yes	R175L, S94*
446	L540_HAEMATOPOIETIC_AND_LYMPHOID_TISSUE	L-540	lymphoma_Hodgkin	0.4711	No	no alteration
447	RERFLCAD1_LUNG	RERF-LC-Ad1	lung_NSC	0.4711	Yes	P278S, P278L, P278F
448	SNU5_STOMACH	SNU-5	stomach	0.472	Yes	HOMDEL, X261_splice
449	YKG1_CENTRAL_NERVOUS_SYSTEM	YKG1	glioma	0.4721	Yes	W146_S149delinsC
450	COLO783_SKIN	COLO-783	melanoma	0.4727	Yes	P27L
451	TT2609C02_THYROID	TT2609-C02	thyroid	0.4741	Yes	HOMDEL, R273C, I254T
452	SNU216_STOMACH	SNU-216	stomach	0.4751	Yes	V216M
453	CGTHW1_THYROID	CGTH-W-1	thyroid	0.4758	Yes	I255S
454	SW403_LARGE_INTESTINE	SW403	colorectal	0.4759	Yes	E51*
455	NCIH1836_LUNG	NCI-H1836	lung_small_cell	0.4777	Yes	G244C
456	JHH4_LIVER	JHH-4	liver	0.48	Yes	R249S
457	AM38_CENTRAL_NERVOUS_SYSTEM	AM-38	glioma	0.4811	No	no alteration
458	NCIH508_LARGE_INTESTINE	NCI-H508	colorectal	0.4813	Yes	R273H
459	HLC1_LUNG	HLC-1	lung_NSC	0.4814	No	no alteration
460	KIJK_HAEMATOPOIETIC_AND_LYMPHOID_TISSUE	Ki-JK	lymphoma_other	0.4817	Yes	HOMDEL
461	ONCODG1_OVARY	ONCO-DG-1	ovary	0.482	Yes	R248Q
462	BC3C_URINARY_TRACT	BC-3C	urinary_tract	0.4829	Yes	S215N
463	TUHR14TKB_KIDNEY	TUHR14TKB	kidney	0.4842	No	no alteration
464	LCLC97TM1_LUNG	LCLC-97TM1	lung_NSC	0.4847	Yes	L35Cfs*9
465	SKHEP1_LIVER	SK-HEP-1	liver	0.486	No	no alteration
466	CHAGOK1_LUNG	ChaGo-K-1	lung_NSC	0.487	Yes	C275F, X187_splice
467	HUH1_LIVER	huH-1	liver	0.4879	Yes	R110L
468	NCIH2172_LUNG	NCI-H2172	lung_NSC	0.4887	Yes	V73Wfs*50
469	NCIH1618_LUNG	NCI-H1618	lung_small_cell	0.4894	Yes	R248L
470	OCILY3_HAEMATOPOIETIC_AND_LYMPHOID_TISSUE	OCI-LY3	lymphoma_DLBCL	0.4898	No	no alteration
471	MOLM16_HAEMATOPOIETIC_AND_LYMPHOID_TISSUE	MOLM-16	AML	0.491	Yes	V173M, C238S
472	RERFLCKJ_LUNG	RERF-LC-KJ	lung_NSC	0.4915	Yes	E224D
473	LXF289_LUNG	LXF-289	lung_NSC	0.4917	Yes	R248W
474	RH30_SOFT_TISSUE	RH-30	soft_tissue	0.4922	Yes	R273C, Y205C, R280S
475	OE33_OESOPHAGUS	OE33	esophagus	0.4923	Yes	HOMDEL, C135Y
476	PATU8988T_PANCREAS	PA-TU-8988T	pancreas	0.4932	Yes	R282W
477	A549_LUNG	A549	lung_NSC	0.494	No	no alteration
478	SNU16_STOMACH	SNU-16	stomach	0.4946	Yes	HOMDEL, Y205F, G187R
479	SNU182_LIVER	SNU-182	liver	0.4947	Yes	S215I
480	MEG01_HAEMATOPOIETIC_AND_LYMPHOID_TISSUE	MEG-01	CML	0.4952	Yes	H233del
481	COLO829_SKIN	COLO 829	melanoma	0.4968	No	no alteration
482	MDAMB175VII_BREAST	MDA-MB-175-VII	breast	0.4968	Yes	HOMDEL
483	JMSU1_URINARY_TRACT	JMSU-1	urinary_tract	0.4969	Yes	HOMDEL, R280T
484	SNU423_LIVER	SNU-423	liver	0.4969	Yes	X126_splice
485	MIAPACA2_PANCREAS	MIA PaCa-2	pancreas	0.4987	Yes	R248W
486	LOXIMVI_SKIN	LOX IMVI	melanoma	0.499	No	no alteration
487	BHT101_THYROID	BHT-101	thyroid	0.4997	Yes	I251T
488	L33_PANCREAS	L3.3	pancreas	0.5001	Yes	S90Pfs*33
489	NCIH526_LUNG	NCI-H526	lung_small_cell	0.5006	Yes	X33_splice
490	KYSE510_OESOPHAGUS	KYSE-510	esophagus	0.501	Yes	E343*
491	OUMS23_LARGE_INTESTINE	OUMS-23	colorectal	0.5013	Yes	Y234C
492	TCCSUP_URINARY_TRACT	TCCSUP	urinary_tract	0.5032	Yes	E349*
493	HTK_HAEMATOPOIETIC_AND_LYMPHOID_TISSUE	HTK-	multiple_myeloma	0.5034	Yes	R156P
494	DB_HAEMATOPOIETIC_AND_LYMPHOID_TISSUE	DB	lymphoma_DLBCL	0.5043	Yes	R248Q, R248W, R248*
495	UT7_HAEMATOPOIETIC_AND_LYMPHOID_TISSUE	UT-7	AML	0.5055	Yes	X307_splice
496	639V_URINARY_TRACT	639-V	urinary_tract	0.5058	Yes	R248Q
497	JHH5_LIVER	JHH-5	liver	0.5061	Yes	P190_H193del
498	HT1376_URINARY_TRACT	HT-1376	urinary_tract	0.508	Yes	P250L
499	T84_LARGE_INTESTINE	T84	colorectal	0.5082	Yes	X187_splice
500	OVISE_OVARY	OVISE	ovary	0.5084	No	no alteration
501	SNU201_CENTRAL_NERVOUS_SYSTEM	SNU-201	glioma	0.5093	Yes	D281N, X126_splice
502	VMRCRCZ_KIDNEY	VMRC-RCZ	kidney	0.5093	Yes	HOMDEL, T155I, D48Vfs*74
503	SNU899_UPPER_AERODIGESTIVE_TRACT	SNU-899	upper_aerodigestive	0.5095	Yes	X125_splice
504	EWS502_BONE	EWS502	Ewings_Sarcoma	0.5097	Yes	C135F
505	U2OS_BONE	U-2 OS	osteosarcoma	0.5104	No	no alteration
506	NCIH446_LUNG	NCI-H446	lung_small_cell	0.5109	Yes	G154V
507	VCAP_PROSTATE	VCaP	prostate	0.512	Yes	HOMDEL, R248W
508	SKMEL1_SKIN	SK-MEL-1	melanoma	0.5124	No	no alteration
509	KP4_PANCREAS	KP4	pancreas	0.5128	No	no alteration
510	LN235_CENTRAL_NERVOUS_SYSTEM	LN-235	glioma	0.5132	Yes	Y163C
511	SKMEL3_SKIN	SK-MEL-3	melanoma	0.5135	Yes	R267W
512	ECC10_STOMACH	ECC10	stomach	0.5144	Yes	AMP
513	SNUC1_LARGE_INTESTINE	SNU-C1	colorectal	0.5149	Yes	S166*
514	HT1197_URINARY_TRACT	HT-1197	urinary_tract	0.515	No	no alteration
515	PANC0327_PANCREAS	Panc 03.27	pancreas	0.5168	No	no alteration
516	CAMA1_BREAST	CAMA-1	breast	0.5173	Yes	HOMDEL, R280T
517	T98G_CENTRAL_NERVOUS_SYSTEM	T98G	glioma	0.5175	Yes	M237I
518	NCIH146_LUNG	NCI-H146	lung_small_cell	0.518	Yes	P318Lfs*21
519	SNU478_BILIARY_TRACT	SNU-478	bile_duct	0.5181	Yes	R267Sfs*5
520	GMS10_CENTRAL_NERVOUS_SYSTEM	GMS-10	glioma	0.5205	Yes	Y236C
521	SU8686_PANCREAS	SU.86.86	pancreas	0.5205	Yes	G245S, G360V
522	NCIH2444_LUNG	NCI-H2444	lung_NSC	0.5208	Yes	Y236C
523	IGR1_SKIN	IGR-1	melanoma	0.5209	Yes	HOMDEL
524	NCIH2291_LUNG	NCI-H2291	lung_NSC	0.5214	Yes	G154V
525	HGC27_STOMACH	HGC-27	stomach	0.5217	Yes	P153Afs*28
526	NCIH2347_LUNG	NCI-H2347	lung_NSC	0.522	Yes	HOMDEL, X125_splice
527	CMK_HAEMATOPOIETIC_AND_LYMPHOID_TISSUE	CMK	AML	0.5228	Yes	HOMDEL, D49H
528	GAMG_CENTRAL_NERVOUS_SYSTEM	GAMG	glioma	0.5236	Yes	L265P
529	NCIH1703_LUNG	NCI-H1703	lung_NSC	0.5243	Yes	X307_splice
530	RH18_SOFT_TISSUE	RH-18	soft_tissue	0.5255	No	no alteration
531	HCC1954_BREAST	HCC1954	breast	0.5262	Yes	Y163C
532	PK59_PANCREAS	PK-59	pancreas	0.5263	No	no alteration
533	UMUC1_URINARY_TRACT	UM-UC-1	urinary_tract	0.5278	Yes	P152S
534	SR786_HAEMATOPOIETIC_AND_LYMPHOID_TISSUE	SR-786	lymphoma_other	0.5286	Yes	HOMDEL, P152L
535	HCC56_LARGE_INTESTINE	HCC-56	colorectal	0.5288	Yes	R196P
536	UACC812_BREAST	UACC-812	breast	0.5289	No	no alteration
537	RDES_BONE	RD-ES	Ewings_Sarcoma	0.5302	Yes	R273C
538	YD10B_UPPER_AERODIGESTIVE_TRACT	YD-10B	upper_aerodigestive	0.5305	Yes	Y236*
539	KYSE450_OESOPHAGUS	KYSE-450	esophagus	0.5306	Yes	H179R, E339*
540	HT144_SKIN	HT-144	melanoma	0.5311	No	no alteration
541	HCC4006_LUNG	HCC4006	lung_NSC	0.5322	Yes	Y205H
542	NCIH650_LUNG	NCI-H650	lung_NSC	0.5326	Yes	K164N
543	NCIH647_LUNG	NCI-H647	lung_NSC	0.5329	Yes	X261_splice
544	SW1710_URINARY_TRACT	SW-1710	urinary_tract	0.5339	Yes	R273C
545	JHH6_LIVER	JHH-6	liver	0.534	Yes	E336Dfs*7
546	LAMA84_HAEMATOPOIETIC_AND_LYMPHOID_TISSUE	LAMA-84	CML	0.5351	Yes	K319*
547	8305C_THYROID	8305C	thyroid	0.5358	Yes	R273C
548	SH10TC_STOMACH	SH-10-TC	stomach	0.5378	Yes	R273C
549	HUCCT1_BILIARY_TRACT	HuCCT1	bile_duct	0.5393	Yes	R175H
550	HEC1B_ENDOMETRIUM	HEC-1-B	endometrium	0.5399	Yes	R248Q
551	TEN_ENDOMETRIUM	TEN	endometrium	0.5399	Yes	HOMDEL, R342*
552	SCC15_UPPER_AERODIGESTIVE_TRACT	SCC-15	upper_aerodigestive	0.54	Yes	X224_splice
553	KATOIII_STOMACH	KATO III	stomach	0.5401	Yes	HOMDEL
554	KYSE30_OESOPHAGUS	KYSE-30	esophagus	0.5402	Yes	X225_splice, R110L, E326K
555	NCIH1355_LUNG	NCI-H1355	lung_NSC	0.5402	Yes	E285K
556	SKLMS1_SOFT_TISSUE	SK-LMS-1	soft_tissue	0.5402	Yes	G245S, M237K
557	KMS34_HAEMATOPOIETIC_AND_LYMPHOID_TISSUE	KMS-34	multiple_myeloma	0.5409	Yes	HOMDEL, W146*
558	HMC18_BREAST	HMC-1-8	breast	0.5413	Yes	P152Rfs*18
559	NCIH1563_LUNG	NCI-H1563	lung_NSC	0.5419	No	no alteration
560	HCC1569_BREAST	HCC1569	breast	0.542	Yes	E294*, D228Tfs*19
561	PANC0403_PANCREAS	Panc 04.03	pancreas	0.5428	Yes	G245S
562	NCIH2126_LUNG	NCI-H2126	lung_NSC	0.5431	Yes	E62*
563	SKMEL31_SKIN	SK-MEL-31	melanoma	0.5447	No	no alteration
564	NCIH1930_LUNG	NCI-H1930	lung_small_cell	0.5462	Yes	G245R
565	JM1_HAEMATOPOIETIC_AND_LYMPHOID_TISSUE	JM1	lymphoma_other	0.5463	No	no alteration
566	KMS26_HAEMATOPOIETIC_AND_LYMPHOID_TISSUE	KMS-26	multiple_myeloma	0.5464	Yes	HOMDEL, R175H
567	MG63_BONE	MG-63	osteosarcoma	0.5466	No	no alteration
568	CORL88_LUNG	COR-L88	lung_small_cell	0.5474	Yes	V157F
569	BICR6_UPPER_AERODIGESTIVE_TRACT	BICR 6	upper_aerodigestive	0.5478	Yes	Q192*
570	CAL120_BREAST	CAL-120	breast	0.548	Yes	X224_splice
571	OPM2_HAEMATOPOIETIC_AND_LYMPHOID_TISSUE	OPM-2	multiple_myeloma	0.5481	Yes	HOMDEL, R175H
572	RERFLCSQ1_LUNG	RERF-LC-Sq1	lung_NSC	0.551	No	no alteration
573	SKCO1_LARGE_INTESTINE	SK-CO-1	colorectal	0.552	No	no alteration
574	TE9_OESOPHAGUS	TE-9	esophagus	0.552	Yes	N268Tfs*77
575	HT55_LARGE_INTESTINE	HT55	colorectal	0.5524	Yes	R213L
576	NCIH28_PLEURA	NCI-H28	mesothelioma	0.5526	No	no alteration
577	SNU1077_ENDOMETRIUM	SNU-1077	endometrium	0.5526	Yes	I195S
578	PATU8988S_PANCREAS	PA-TU-8988S	pancreas	0.5531	Yes	R282W
579	FU97_STOMACH	FU97	stomach	0.5532	Yes	HOMDEL, Y220D
580	CAKI2_KIDNEY	Caki-2	kidney	0.5533	No	no alteration
581	OAW28_OVARY	OAW28	ovary	0.5533	Yes	HOMDEL, P152Rfs*18
582	SW900_LUNG	SW 900	lung_NSC	0.5544	Yes	Q167*
583	AMO1_HAEMATOPOIETIC_AND_LYMPHOID_TISSUE	AMO-1	multiple_myeloma	0.5545	No	no alteration
584	HCC827_LUNG	HCC827	lung_NSC	0.5552	Yes	V218del
585	SBC5_LUNG	SBC-5	lung_small_cell	0.5558	Yes	R248L
586	HEP3B217_LIVER	Hep 3B2.1-7	liver	0.556	Yes	HOMDEL
587	YD8_UPPER_AERODIGESTIVE_TRACT	YD-8	upper_aerodigestive	0.5563	Yes	R273H
588	TE11_OESOPHAGUS	TE-11	esophagus	0.5567	Yes	R110L
589	PC14_LUNG	PC-14	lung_NSC	0.5574	Yes	R248Q
590	MDST8_LARGE_INTESTINE	MDST8	colorectal	0.5583	No	no alteration
591	NUGC2_STOMACH	NUGC-2	stomach	0.5586	Yes	G245S
592	CAS1_CENTRAL_NERVOUS_SYSTEM	CAS-1	glioma	0.5595	Yes	R248W
593	GB1_CENTRAL_NERVOUS_SYSTEM	GB-1	glioma	0.5596	Yes	N239dup
594	SCC4_UPPER_AERODIGESTIVE_TRACT	SCC-4	upper_aerodigestive	0.5604	Yes	P151S
595	SNU245_BILIARY_TRACT	SNU-245	bile_duct	0.5607	Yes	R175H
596	MKN7_STOMACH	MKN7	stomach	0.5609	Yes	P278S
597	MDAMB415_BREAST	MDA-MB-415	breast	0.5616	Yes	Y236C
598	SNU738_CENTRAL_NERVOUS_SYSTEM	SNU-738	glioma	0.5617	Yes	AMP, Q192*
599	NCIH1755_LUNG	NCI-H1755	lung_NSC	0.5618	Yes	HOMDEL, C242F
600	NCIH358_LUNG	NCI-H358	lung_NSC	0.5624	Yes	HOMDEL
601	DMS114_LUNG	DMS 114	lung_small_cell	0.5627	Yes	R213*
602	KARPAS620_HAEMATOPOIETIC_AND_LYMPHOID_TISSUE	KARPAS-620	multiple_myeloma	0.5627	Yes	C135Y
603	PL21_HAEMATOPOIETIC_AND_LYMPHOID_TISSUE	PL-21	AML	0.5635	No	no alteration
604	ISTMES1_PLEURA	IST-MES1	mesothelioma	0.5645	No	no alteration
605	HUH28_BILIARY_TRACT	HuH28	bile_duct	0.565	Yes	E271K
606	FADU_UPPER_AERODIGESTIVE_TRACT	FaDu	upper_aerodigestive	0.5654	Yes	R248L, X225_splice
607	NCIH2170_LUNG	NCI-H2170	lung_NSC	0.5654	Yes	R158G
608	KMM1_HAEMATOPOIETIC_AND_LYMPHOID_TISSUE	KMM-1	multiple_myeloma	0.5655	Yes	HOMDEL, S241F
609	CAL62_THYROID	CAL-62	thyroid	0.5656	Yes	A161D
610	NCIH2052_PLEURA	NCI-H2052	mesothelioma	0.5656	No	no alteration
611	NB1_AUTONOMIC_GANGLIA	NB-1	neuroblastoma	0.5666	No	no alteration
612	SJRH30_SOFT_TISSUE	SJRH30	soft_tissue	0.5666	Yes	R273C, Y205C, R280S
613	OAW42_OVARY	OAW42	ovary	0.567	No	no alteration
614	KMH2_HAEMATOPOIETIC_AND_LYMPHOID_TISSUE	KM-H2	lymphoma_Hodgkin	0.5681	No	no alteration
615	SW1417_LARGE_INTESTINE	SW1417	colorectal	0.5683	Yes	C238Hfs*21
616	COV504_OVARY	COV504	ovary	0.5692	Yes	L323Gfs*13
617	HSC4_UPPER_AERODIGESTIVE_TRACT	HSC-4	upper_aerodigestive	0.5692	Yes	R248Q
618	NCIH1793_LUNG	NCI-H1793	lung_NSC	0.5702	Yes	R273H, R209*
619	NCIH2085_LUNG	NCI-H2085	lung_NSC	0.5723	Yes	Y220C
620	KNS60_CENTRAL_NERVOUS_SYSTEM	KNS-60	glioma	0.5725	Yes	H193Y
621	COLO775_HAEMATOPOIETIC_AND_LYMPHOID_TISSUE	COLO 775	CML	0.5729	Yes	E285K
622	NCIH661_LUNG	NCI-H661	lung_NSC	0.5742	Yes	S215I, R158L
623	NB4_HAEMATOPOIETIC_AND_LYMPHOID_TISSUE	NB-4	AML	0.5744	Yes	HOMDEL, R248Q
624	CALU3_LUNG	Calu-3	lung_NSC	0.5753	Yes	HOMDEL, M237I
625	U138MG_CENTRAL_NERVOUS_SYSTEM	U-138 MG	glioma	0.5765	Yes	R213Q
626	L1236_HAEMATOPOIETIC_AND_LYMPHOID_TISSUE	L-1236	lymphoma_Hodgkin	0.5779	No	no alteration
627	EFM192A_BREAST	EFM-192A	breast	0.5781	Yes	E271*
628	SCABER_URINARY_TRACT	SCaBER	urinary_tract	0.5781	Yes	R110L
629	PANC0213_PANCREAS	Panc 02.13	pancreas	0.5798	Yes	HOMDEL, R273C
630	SNU840_OVARY	SNU-840	ovary	0.5798	No	no alteration
631	TM31_CENTRAL_NERVOUS_SYSTEM	TM-31	glioma	0.5798	Yes	C238G
632	KYSE270_OESOPHAGUS	KYSE-270	esophagus	0.5804	Yes	X187_splice
633	NCIH2228_LUNG	NCI-H2228	lung_NSC	0.581	Yes	HOMDEL, Q331*
634	HN_UPPER_AERODIGESTIVE_TRACT	HN	upper_aerodigestive	0.5812	Yes	H193L
635	KMBC2_URINARY_TRACT	KMBC-2	urinary_tract	0.5823	Yes	HOMDEL, R280T
636	YAPC_PANCREAS	YAPC	pancreas	0.583	Yes	H179R
637	NCIH196_LUNG	NCI-H196	lung_small_cell	0.5833	Yes	R175H
638	LN229_CENTRAL_NERVOUS_SYSTEM	LN-229	glioma	0.5836	Yes	P98L
639	EM2_HAEMATOPOIETIC_AND_LYMPHOID_TISSUE	EM-2	CML	0.5845	Yes	HOMDEL, R248Q
640	CJM_SKIN	CJM	melanoma	0.5846	Yes	R280G
641	NCIH596_LUNG	NCI-H596	lung_NSC	0.5852	Yes	G245C
642	BT549_BREAST	BT-549	breast	0.5853	Yes	R249S
643	SLR24_KIDNEY	SLR 24	kidney	0.5854	No	no alteration
644	CAKI1_KIDNEY	Caki-1	kidney	0.5861	No	no alteration
645	CAL54_KIDNEY	CAL-54	kidney	0.5861	No	no alteration
646	A253_SALIVARY_GLAND	A-253	other	0.5868	Yes	E180Gfs*67
647	SQ1_LUNG	Sq-1	lung_NSC	0.5868	Yes	X125_splice
648	NIHOVCAR3_OVARY	NIH:OVCAR-3	ovary	0.5871	Yes	HOMDEL, R248Q
649	HUPT4_PANCREAS	HUP-T4	pancreas	0.5877	Yes	HOMDEL, I255T
650	SW948_LARGE_INTESTINE	SW948	colorectal	0.588	Yes	T118Qfs*5
651	NCIH3255_LUNG	NCI-H3255	lung_NSC	0.5884	Yes	X187_splice
652	UOK101_KIDNEY	UOK101	kidney	0.5886	No	no alteration
653	COLO741_SKIN	COLO 741	melanoma	0.5888	Yes	P322Nfs*24
654	COLO818_SKIN	COLO-818	melanoma	0.5893	Yes	C135R
655	TUHR10TKB_KIDNEY	TUHR10TKB	kidney	0.59	Yes	HOMDEL
656	NCIH889_LUNG	NCI-H889	lung_small_cell	0.5915	Yes	C242S
657	DU145_PROSTATE	DU 145	prostate	0.5916	Yes	P223L, V274F
658	FUOV1_OVARY	FU-OV-1	ovary	0.592	Yes	H179D
659	HUH6_LIVER	HuH-6	liver	0.5928	Yes	N239D, A159D
660	HCC364_LUNG	HCC364	lung_NSC	0.5933	Yes	HOMDEL, E180K
661	TE5_OESOPHAGUS	TE-5	esophagus	0.5935	Yes	V272L
662	SNU878_LIVER	SNU-878	liver	0.5944	Yes	I251N
663	NCIH1975_LUNG	NCI-H1975	lung_NSC	0.5945	Yes	R273H
664	8505C_THYROID	8505C	thyroid	0.5958	Yes	R248G
665	NCCSTCK140_STOMACH	NCC-StC-K140	stomach	0.5962	Yes	R248Q
666	NCIH2030_LUNG	NCI-H2030	lung_NSC	0.5965	Yes	G262V
667	EB2_HAEMATOPOIETIC_AND_LYMPHOID_TISSUE	EB2	lymphoma_Burkitt	0.5969	Yes	G244D
668	JHH1_LIVER	JHH-1	liver	0.599	No	no alteration
669	MDAMB157_BREAST	MDA-MB-157	breast	0.6	Yes	A88Cfs*52
670	WM88_SKIN	WM-88	melanoma	0.6004	No	no alteration
671	DAOY_CENTRAL_NERVOUS_SYSTEM	Daoy	medulloblastoma	0.6007	Yes	C242F
672	DETROIT562_UPPER_AERODIGESTIVE_TRACT	Detroit 562	upper_aerodigestive	0.6029	Yes	R175H
673	CAL78_BONE	CAL-78	chondrosarcoma	0.6036	Yes	E286_E287del
674	JJN3_HAEMATOPOIETIC_AND_LYMPHOID_TISSUE	JJN-3	multiple_myeloma	0.6053	Yes	HOMDEL
675	HEL9217_HAEMATOPOIETIC_AND_LYMPHOID_TISSUE	HEL 92.1.7	AML	0.606	Yes	M133K
676	HS729_SOFT_TISSUE	Hs 729	soft_tissue	0.6061	Yes	H179R
677	CMK115_HAEMATOPOIETIC_AND_LYMPHOID_TISSUE	CMK-11-5	AML	0.6064	Yes	HOMDEL
678	DMS273_LUNG	DMS 273	lung_small_cell	0.6064	Yes	G245C
679	PANC0813_PANCREAS	Panc 08.13	pancreas	0.6072	No	no alteration
680	NCIH1435_LUNG	NCI-H1435	lung_NSC	0.6096	Yes	C141W
681	NCIH854_LUNG	NCI-H854	lung_NSC	0.6099	Yes	E285K
682	NCIH2342_LUNG	NCI-H2342	lung_NSC	0.6101	Yes	Y220C
683	NCIH2023_LUNG	NCI-H2023	lung_NSC	0.6104	Yes	S240R
684	CORL311_LUNG	COR-L311	lung_small_cell	0.6105	Yes	X307_splice
685	LC1F_LUNG	LC-1F	lung_NSC	0.6114	Yes	M237I
686	NCIN87_STOMACH	NCI-N87	stomach	0.6117	Yes	HOMDEL, R248Q
687	NCIH441_LUNG	NCI-H441	lung_NSC	0.6131	Yes	R158L
688	NCIH716_LARGE_INTESTINE	NCI-H716	colorectal	0.6137	Yes	E224D
689	59M_OVARY	59M	ovary	0.6144	Yes	H193Kfs*49
690	UACC62_SKIN	UACC-62	melanoma	0.6155	No	no alteration
691	MALME3M_SKIN	Malme-3M	melanoma	0.6157	No	no alteration
692	A498_KIDNEY	A-498	kidney	0.6158	No	no alteration
693	KE39_STOMACH	KE-39	stomach	0.6177	Yes	V272L
694	NCIH2087_LUNG	NCI-H2087	lung_NSC	0.6178	Yes	V157F
695	NCIH1373_LUNG	NCI-H1373	lung_NSC	0.6181	Yes	E339*
696	SKMEL28_SKIN	SK-MEL-28	melanoma	0.6184	Yes	L145R, L145R
697	CL14_LARGE_INTESTINE	CL-14	colorectal	0.6185	Yes	HOMDEL, R273C
698	KYSE140_OESOPHAGUS	KYSE-140	esophagus	0.619	Yes	H193R
699	OE21_OESOPHAGUS	OE21	esophagus	0.6199	Yes	W91Gfs*32
700	KP2_PANCREAS	KP-2	pancreas	0.6201	Yes	A161D
701	SNU410_PANCREAS	SNU-410	pancreas	0.6202	Yes	S127F
702	BFTC905_URINARY_TRACT	BFTC-905	urinary_tract	0.6205	Yes	X225_splice
703	IGR39_SKIN	IGR-39	melanoma	0.6213	Yes	C229Yfs*10
704	PANC1_PANCREAS	PANC-1	pancreas	0.6221	Yes	R273H
705	BECKER_CENTRAL_NERVOUS_SYSTEM	Becker	glioma	0.6226	Yes	X126_splice
706	TUHR4TKB_KIDNEY	TUHR4TKB	kidney	0.6243	No	no alteration
707	DANG_PANCREAS	DAN-G	pancreas	0.6247	Yes	X324_splice
708	HLF_LIVER	HLF	liver	0.6248	Yes	G244A
709	MCF7_BREAST	MCF7	breast	0.6269	No	no alteration
710	KYSE70_OESOPHAGUS	KYSE-70	esophagus	0.6291	Yes	K120N, I251Nfs*13
711	SKBR3_BREAST	SK-BR-3	breast	0.6298	Yes	R175H
712	SNU387_LIVER	SNU-387	liver	0.6298	Yes	K164*
713	HCC1599_BREAST	HCC1599	breast	0.6315	Yes	HOMDEL, X225_splice
714	MOLP2_HAEMATOPOIETIC_AND_LYMPHOID_TISSUE	MOLP-2	multiple_myeloma	0.6319	Yes	A159V
715	FTC238_THYROID	FTC-238	thyroid	0.6324	Yes	R273H
716	HDQP1_BREAST	HDQ-P1	breast	0.6336	Yes	R213*
717	SW1116_LARGE_INTESTINE	SW1116	colorectal	0.6339	Yes	A159D
718	KMS11_HAEMATOPOIETIC_AND_LYMPHOID_TISSUE	KMS-11	multiple_myeloma	0.635	Yes	HOMDEL
719	BT483_BREAST	BT-483	breast	0.6357	Yes	HOMDEL, M246I
720	NCIH2171_LUNG	NCI-H2171	lung_small_cell	0.636	Yes	Q144*
721	NCIH1693_LUNG	NCI-H1693	lung_NSC	0.6365	Yes	X331_splice
722	A1207_CENTRAL_NERVOUS_SYSTEM	A1207	glioma	0.6374	No	no alteration
723	NCIH2141_LUNG	NCI-H2141	lung_small_cell	0.6378	Yes	R209*
724	EVSAT_BREAST	EVSA-T	breast	0.6389	Yes	S241C
725	TE14_OESOPHAGUS	TE-14	esophagus	0.6389	Yes	R213*, H179R
726	G361_SKIN	G-361	melanoma	0.6398	No	no alteration
727	ECGI10_OESOPHAGUS	EC-GI-10	esophagus	0.6401	Yes	AMP, Y234C, R273L
728	NCIH1299_LUNG	NCI-H1299	lung_NSC	0.642	Yes	HOMDEL
729	NCIH747_LARGE_INTESTINE	NCI-H747	colorectal	0.6423	Yes	R158L
730	KALS1_CENTRAL_NERVOUS_SYSTEM	KALS-1	glioma	0.6431	Yes	S241F
731	NCIH1341_LUNG	NCI-H1341	lung_small_cell	0.6434	No	no alteration
732	SNU1196_BILIARY_TRACT	SNU-1196	bile_duct	0.6442	Yes	R273C
733	NCIH1437_LUNG	NCI-H1437	lung_NSC	0.6445	Yes	R267P
734	CALU6_LUNG	Calu-6	lung_NSC	0.6459	Yes	R196*
735	SNU308_BILIARY_TRACT	SNU-308	bile_duct	0.6468	Yes	V217G
736	EJM_HAEMATOPOIETIC_AND_LYMPHOID_TISSUE	EJM	multiple_myeloma	0.6473	Yes	K132N
737	UMRC2_KIDNEY	UMRC2	kidney	0.6474	No	no alteration
738	EPLC272H_LUNG	EPLC-272H	lung_NSC	0.6482	Yes	Y107*
739	NCIH522_LUNG	NCI-H522	lung_NSC	0.6484	Yes	HOMDEL, P191Lfs*56
740	SW1271_LUNG	SW 1271	lung_small_cell	0.6488	Yes	C277F
741	HCC1428_BREAST	HCC1428	breast	0.6509	Yes	HOMDEL
742	RPMI8226_HAEMATOPOIETIC_AND_LYMPHOID_TISSUE	RPMI 8226	multiple_myeloma	0.651	Yes	E285K
743	PK1_PANCREAS	PK-1	pancreas	0.6511	Yes	M237I
744	KNS42_CENTRAL_NERVOUS_SYSTEM	KNS-42	glioma	0.6514	Yes	R342*
745	NCIH1869_LUNG	NCI-H1869	lung_NSC	0.6517	Yes	M237I
746	JEKO1_HAEMATOPOIETIC_AND_LYMPHOID_TISSUE	JeKo-1	lymphoma_other	0.652	Yes	P58Qfs*65
747	BICR16_UPPER_AERODIGESTIVE_TRACT	BICR 16	upper_aerodigestive	0.6533	Yes	W146*
748	NCIH2029_LUNG	NCI-H2029	lung_small_cell	0.6534	Yes	Y220D
749	HS746T_STOMACH	Hs 746T	stomach	0.6539	Yes	K319*
750	LN443_CENTRAL_NERVOUS_SYSTEM	LN-443	glioma	0.654	Yes	H214R
751	RERFLCAD2_LUNG	RERF-LC-Ad2	lung_NSC	0.6542	Yes	A159V
752	SNU283_LARGE_INTESTINE	SNU-283	colorectal	0.6553	Yes	HOMDEL
753	HCC38_BREAST	HCC38	breast	0.6557	Yes	HOMDEL, R273L
754	OSRC2_KIDNEY	OS-RC-2	kidney	0.6566	No	no alteration
755	PC3_PROSTATE	PC-3	prostate	0.6576	Yes	K139Rfs*31
756	SNU489_CENTRAL_NERVOUS_SYSTEM	SNU-489	glioma	0.6577	Yes	X332_splice
757	42MGBA_CENTRAL_NERVOUS_SYSTEM	42-MG-BA	glioma	0.6583	Yes	T211I, R282Q
758	HARA_LUNG	HARA	lung_NSC	0.6587	Yes	V143A
759	EFM19_BREAST	EFM-19	breast	0.6591	Yes	H193R
760	HCC1937_BREAST	HCC1937	breast	0.6607	Yes	R306*
761	HCC2935_LUNG	HCC2935	lung_NSC	0.6607	Yes	Y220C
762	SNU61_LARGE_INTESTINE	SNU-61	colorectal	0.6623	Yes	R175H
763	SNU8_OVARY	SNU-8	ovary	0.6625	Yes	P142Rfs*6
764	COV644_OVARY	COV644	ovary	0.6634	Yes	X10_splice
765	VMRCLCD_LUNG	VMRC-LCD	lung_NSC	0.6642	Yes	R175H
766	PSN1_PANCREAS	PSN1	pancreas	0.6643	Yes	K132Q
767	SNU626_CENTRAL_NERVOUS_SYSTEM	SNU-626	glioma	0.6658	Yes	V122Dfs*26, T125M, C238S
768	HCC1195_LUNG	HCC-1195	lung_NSC	0.6659	Yes	X261_splice
769	HCC33_LUNG	HCC-33	lung_small_cell	0.6663	Yes	C242Y
770	NCIH510_LUNG	NCI-H510	lung_small_cell	0.6663	Yes	R282G
771	A172_CENTRAL_NERVOUS_SYSTEM	A172	glioma	0.6671	No	no alteration
772	DBTRG05MG_CENTRAL_NERVOUS_SYSTEM	DBTRG-05MG	glioma	0.6678	No	no alteration
773	PANC0203_PANCREAS	Panc 02.03	pancreas	0.6681	Yes	HOMDEL, R248Q
774	VMRCLCP_LUNG	VMRC-LCP	lung_NSC	0.6681	Yes	HOMDEL, V157F
775	HCC95_LUNG	HCC-95	lung_NSC	0.6685	Yes	R335Vfs*10
776	NCIH1694_LUNG	NCI-H1694	lung_small_cell	0.6697	Yes	X261_splice
777	HCC202_BREAST	HCC202	breast	0.67	Yes	T284Rfs*21
778	HUPT3_PANCREAS	HUP-T3	pancreas	0.6703	Yes	HOMDEL, R282W
779	GSU_STOMACH	GSU	stomach	0.6722	Yes	V272M
780	NCIH1092_LUNG	NCI-H1092	lung_small_cell	0.6727	Yes	X225_splice
781	TE4_OESOPHAGUS	TE-4	esophagus	0.6735	Yes	G245C
782	REC1_HAEMATOPOIETIC_AND_LYMPHOID_TISSUE	REC-1	lymphoma_other	0.6736	Yes	Q317*, G245D
783	NCIH211_LUNG	NCI-H211	lung_small_cell	0.6746	Yes	HOMDEL, R248Q
784	NCIH2081_LUNG	NCI-H2081	lung_small_cell	0.675	No	no alteration
785	HCC1143_BREAST	HCC1143	breast	0.6757	Yes	R248Q
786	SW1573_LUNG	SW 1573	lung_NSC	0.6769	No	no alteration
787	UACC257_SKIN	UACC-257	melanoma	0.6771	No	no alteration
788	IALM_LUNG	IA-LM	lung_NSC	0.6777	Yes	Q192*
789	ACHN_KIDNEY	ACHN	kidney	0.6778	No	no alteration
790	KMS12BM_HAEMATOPOIETIC_AND_LYMPHOID_TISSUE	KMS-12-BM	multiple_myeloma	0.6783	Yes	R337L
791	QGP1_PANCREAS	QGP-1	pancreas	0.6785	Yes	P98Lfs*25
792	BHY_UPPER_AERODIGESTIVE_TRACT	BHY	upper_aerodigestive	0.6787	Yes	T118Qfs*5
793	OVMANA_OVARY	OVMANA	ovary	0.6792	Yes	HOMDEL
794	DMS454_LUNG	DMS 454	lung_small_cell	0.6795	Yes	V157F
795	KP3_PANCREAS	KP-3	pancreas	0.6823	Yes	P153Afs*28
796	PATU8902_PANCREAS	PA-TU-8902	pancreas	0.6829	Yes	C176S
797	M059K_CENTRAL_NERVOUS_SYSTEM	M059K	glioma	0.683	Yes	E286K
798	JHOC5_OVARY	JHOC-5	ovary	0.6831	No	no alteration
799	EFO21_OVARY	EFO-21	ovary	0.6835	Yes	C124R
800	CAPAN1_PANCREAS	Capan-1	pancreas	0.6836	Yes	A159V
801	NCIH1623_LUNG	NCI-H1623	lung_NSC	0.6844	Yes	R273L, P36L, P36S, P36L
802	NCIH660_PROSTATE	NCI-H660	prostate	0.6847	No	no alteration
803	NCIH520_LUNG	NCI-H520	lung_NSC	0.6852	Yes	W146*
804	NCIH1838_LUNG	NCI-H1838	lung_NSC	0.6859	Yes	R273L
805	BEN_LUNG	BEN	lung_NSC	0.6863	Yes	Y163C
806	NCIH82_LUNG	NCI-H82	lung_small_cell	0.6865	Yes	X125_splice
807	BT474_BREAST	BT-474	breast	0.6866	Yes	E285K
808	SNU1079_BILIARY_TRACT	SNU-1079	bile_duct	0.6879	No	no alteration
809	NCIH2110_LUNG	NCI-H2110	lung_NSC	0.6907	Yes	R158P
810	HLE_LIVER	HLE	liver	0.6908	Yes	G244A
811	HS766T_PANCREAS	Hs 766T	pancreas	0.6921	No	no alteration
812	TE8_OESOPHAGUS	TE-8	esophagus	0.6927	Yes	Y220C, M237I
813	LI7_LIVER	Li-7	liver	0.693	No	no alteration
814	SLR25_KIDNEY	SLR 25	kidney	0.6932	Yes	V73Rfs*76
815	HCC70_BREAST	HCC70	breast	0.6942	Yes	R248Q
816	SKLU1_LUNG	SK-LU-1	lung_NSC	0.6943	Yes	H193R
817	TE15_OESOPHAGUS	TE-15	esophagus	0.6947	Yes	X187_splice, R342*
818	HSC2_UPPER_AERODIGESTIVE_TRACT	HSC-2	upper_aerodigestive	0.6956	Yes	X224_splice
819	SNU398_LIVER	SNU-398	liver	0.6959	Yes	X224_splice
820	SNU1076_UPPER_AERODIGESTIVE_TRACT	SNU-1076	upper_aerodigestive	0.6985	Yes	K120Lfs*25
821	RCC10RGB_KIDNEY	RCC10RGB	kidney	0.7003	No	no alteration
822	NCIH1651_LUNG	NCI-H1651	lung_NSC	0.7012	Yes	C176Y
823	AU565_BREAST	AU565	breast	0.708	Yes	R175H
824	BICR18_UPPER_AERODIGESTIVE_TRACT	BICR 18	upper_aerodigestive	0.709	Yes	X125_splice, Q165K, T155S
825	SLR26_KIDNEY	SLR 26	kidney	0.7093	No	no alteration
826	GSS_STOMACH	GSS	stomach	0.7102	Yes	L194R
827	UACC893_BREAST	UACC-893	breast	0.7111	Yes	R342*
828	CFPAC1_PANCREAS	CFPAC-1	pancreas	0.7123	Yes	HOMDEL, C242R
829	IGR37_SKIN	IGR-37	melanoma	0.7139	Yes	HOMDEL, C229Yfs*10
830	CORL279_LUNG	COR-L279	lung_small_cell	0.7141	Yes	X126_splice
831	JHOS4_OVARY	JHOS-4	ovary	0.7144	Yes	V147G
832	COV362_OVARY	COV362	ovary	0.7169	Yes	Y220C
833	NCIH1184_LUNG	NCI-H1184	lung_small_cell	0.7169	Yes	G334V
834	KG1C_CENTRAL_NERVOUS_SYSTEM	KG-1-C	glioma	0.7182	No	no alteration
835	MDAMB361_BREAST	MDA-MB-361	breast	0.7182	Yes	E56*
836	HSC3_UPPER_AERODIGESTIVE_TRACT	HSC-3	upper_aerodigestive	0.7202	Yes	R306*
837	SNU449_LIVER	SNU-449	liver	0.7226	Yes	A161T
838	UMRC6_KIDNEY	UMRC6	kidney	0.7241	No	no alteration
839	NCIH1395_LUNG	NCI-H1395	lung_NSC	0.7259	No	no alteration
840	EBC1_LUNG	EBC-1	lung_NSC	0.726	Yes	E171*
841	COLO849_SKIN	COLO-849	melanoma	0.7285	No	no alteration
842	CAPAN2_PANCREAS	Capan-2	pancreas	0.7308	Yes	X125_splice
843	RPMI7951_SKIN	RPMI-7951	melanoma	0.7316	Yes	S166*
844	COLO320_LARGE_INTESTINE	COLO-320	colorectal	0.7352	Yes	R248W
845	JHH2_LIVER	JHH-2	liver	0.7356	Yes	X125_splice
846	PANC1005_PANCREAS	Panc 10.05	pancreas	0.7356	Yes	HOMDEL, I255N
847	SNU46_UPPER_AERODIGESTIVE_TRACT	SNU-46	upper_aerodigestive	0.7367	Yes	G245C
848	LK2_LUNG	LK-2	lung_NSC	0.7373	Yes	HOMDEL, V272M
849	COLO800_SKIN	COLO-800	melanoma	0.7387	Yes	C135R
850	SNU503_LARGE_INTESTINE	SNU-503	colorectal	0.7392	Yes	R273L
851	JHOS2_OVARY	JHOS-2	ovary	0.74	Yes	X256_splice
852	HUG1N_STOMACH	HuG1-N	stomach	0.7421	Yes	H193P
853	CAL851_BREAST	CAL-85-1	breast	0.7438	Yes	K132E
854	LN18_CENTRAL_NERVOUS_SYSTEM	LN-18	glioma	0.7439	Yes	C238S
855	ML1_THYROID	ML-1	thyroid	0.7446	Yes	P47Rfs*76
856	HCC2814_LUNG	HCC-2814	lung_NSC	0.7455	Yes	C176W, H178Tfs*69
857	COLO680N_OESOPHAGUS	COLO-680N	esophagus	0.7459	Yes	R248W
858	KHM1B_HAEMATOPOIETIC_AND_LYMPHOID_TISSUE	KHM-1B	multiple_myeloma	0.748	Yes	HOMDEL
859	SNU685_ENDOMETRIUM	SNU-685	endometrium	0.7482	Yes	X307_splice
860	KLM1_PANCREAS	KLM-1	pancreas	0.749	No	no alteration
861	HDMYZ_HAEMATOPOIETIC_AND_LYMPHOID_TISSUE	HD-MY-Z	lymphoma_Hodgkin	0.7504	Yes	Y234Vfs*2
862	TF1_HAEMATOPOIETIC_AND_LYMPHOID_TISSUE	TF-1	AML	0.7504	Yes	X225_splice, I251Tfs*94
863	NCIH2452_PLEURA	NCI-H2452	mesothelioma	0.7506	No	no alteration
864	CORL24_LUNG	COR-L24	lung_small_cell	0.7549	Yes	Y234C
865	DMS53_LUNG	DMS 53	lung_small_cell	0.7551	Yes	E56*, S241F
866	A101D_SKIN	A101D	melanoma	0.7564	No	no alteration
867	HCC1171_LUNG	HCC-1171	lung_NSC	0.7577	Yes	N247I
868	GCIY_STOMACH	GCIY	stomach	0.7602	Yes	H179Q, E11Q
869	KMS28BM_HAEMATOPOIETIC_AND_LYMPHOID_TISSUE	KMS-28BM	multiple_myeloma	0.7605	Yes	HOMDEL, G105R
870	HUH7_LIVER	HuH-7	liver	0.7627	Yes	Y220C
871	SKMES1_LUNG	SK-MES-1	lung_NSC	0.763	Yes	E298*
872	MDAMB468_BREAST	MDA-MB-468	breast	0.7639	Yes	R273H
873	JHOM1_OVARY	JHOM-1	ovary	0.7673	Yes	R213*
874	NCIH727_LUNG	NCI-H727	other	0.7677	Yes	Y163_Q165dup
875	TE6_OESOPHAGUS	TE-6	esophagus	0.7681	Yes	R248Q
876	NCIH23_LUNG	NCI-H23	lung_NSC	0.7685	Yes	M246I
877	SNU119_OVARY	SNU-119	ovary	0.7712	Yes	P151A
878	LUDLU1_LUNG	LUDLU-1	lung_NSC	0.773	Yes	R248W
879	RERFGC1B_STOMACH	RERF-GC-1B	stomach	0.7735	Yes	R213*
880	OVCAR4_OVARY	OVCAR-4	ovary	0.7743	Yes	L130V
881	KYSE180_OESOPHAGUS	KYSE-180	esophagus	0.7747	Yes	I195T
882	WM1799_SKIN	WM1799	melanoma	0.7784	No	no alteration
883	OVSAHO_OVARY	OVSAHO	ovary	0.7892	Yes	R342*
884	LC1SQSF_LUNG	LC-1/sq-SF	lung_NSC	0.7912	Yes	HOMDEL, M237I
885	MFE280_ENDOMETRIUM	MFE-280	endometrium	0.7914	Yes	X307_splice
886	LS123_LARGE_INTESTINE	LS123	colorectal	0.7928	Yes	R175H
887	HS578T_BREAST	Hs 578T	breast	0.7946	Yes	V157F
888	MKN45_STOMACH	MKN-45	stomach	0.7948	Yes	R110C
889	NCIH1105_LUNG	NCI-H1105	lung_small_cell	0.7957	Yes	R249S
890	T3M4_PANCREAS	T3M-4	pancreas	0.7957	Yes	Y220C
891	BXPC3_PANCREAS	BxPC-3	pancreas	0.7965	Yes	Y220C
892	TCCPAN2_PANCREAS	TCC-PAN2	pancreas	0.7992	Yes	X331_splice
893	TOV112D_OVARY	TOV-112D	ovary	0.8045	Yes	R175H
894	KYSE520_OESOPHAGUS	KYSE-520	esophagus	0.8048	Yes	X126_splice
895	NCIH2122_LUNG	NCI-H2122	lung_NSC	0.8082	Yes	C176F, Q16L
896	KLE_ENDOMETRIUM	KLE	endometrium	0.811	Yes	R175H
897	HCC1395_BREAST	HCC1395	breast	0.8123	Yes	R175H
898	PLCPRF5_LIVER	PLC/PRF/5	liver	0.8127	Yes	R249S, G199*
899	SW1990_PANCREAS	SW 1990	pancreas	0.8133	Yes	P191del
900	HCC15_LUNG	HCC-15	lung_NSC	0.8167	Yes	D259V
901	TYKNU_OVARY	TYK-nu	ovary	0.8177	Yes	R175H
902	NCIH1568_LUNG	NCI-H1568	lung_NSC	0.8206	Yes	H179R
903	COV318_OVARY	COV318	ovary	0.8208	Yes	HOMDEL, I195F
904	NCIH1734_LUNG	NCI-H1734	lung_NSC	0.8213	Yes	R273L
905	MOGGCCM_CENTRAL_NERVOUS_SYSTEM	MOG-G-CCM	glioma	0.8243	Yes	A159V
906	CAOV3_OVARY	Caov-3	ovary	0.825	Yes	Q136*
907	ABC1_LUNG	ABC-1	lung_NSC	0.8262	Yes	P278S
908	NCIH841_LUNG	NCI-H841	lung_small_cell	0.8268	Yes	AMP, C242S
909	KURAMOCHI_OVARY	KURAMOCHI	ovary	0.8281	Yes	D281Y
910	NUGC3_STOMACH	NUGC-3	stomach	0.837	Yes	Y220C
911	TE1_OESOPHAGUS	TE-1	esophagus	0.8397	Yes	V272M
912	HCC366_LUNG	HCC-366	lung_NSC	0.8425	Yes	Y220C
913	T47D_BREAST	T-47D	breast	0.8428	Yes	L194F
914	NCIH1876_LUNG	NCI-H1876	lung_small_cell	0.8455	Yes	R273L
915	MORCPR_LUNG	MOR/CPR	lung_NSC	0.8469	Yes	P152Rfs*18
916	NUGC4_STOMACH	NUGC-4	stomach	0.8515	No	no alteration
917	HS571T_OVARY	Hs 571.T	ovary	0.8534	Yes	R175H
918	TE10_OESOPHAGUS	TE-10	esophagus	0.8535	Yes	C242Y
919	NCIH1573_LUNG	NCI-H1573	lung_NSC	0.8552	Yes	R248L
920	WM983B_SKIN	WM-983B	melanoma	0.8566	Yes	P278S, P278L, P278F
921	HPAFII_PANCREAS	HPAF-II	pancreas	0.8602	Yes	P151S
922	CORL105_LUNG	COR-L105	lung_NSC	0.8609	Yes	HOMDEL
923	647V_URINARY_TRACT	647-V	urinary_tract	0.8615	Yes	E336*, I162N
924	U937_HAEMATOPOIETIC_AND_LYMPHOID_TISSUE	U-937	lymphoma_DLBCL	0.8617	Yes	HOMDEL, X187_splice
925	DMS79_LUNG	DMS 79	lung_small_cell	0.8655	Yes	R280Efs*65
926	NCIH1581_LUNG	NCI-H1581	lung_NSC	0.8657	Yes	HOMDEL, Q144*
927	NCIH2073_LUNG	NCI-H2073	lung_NSC	0.8657	Yes	C242W
928	NCIH810_LUNG	NCI-H810	lung_NSC	0.8683	Yes	E294*, E294*
929	OVCAR8_OVARY	OVCAR-8	ovary	0.8687	Yes	X126_splice
930	NCIH1648_LUNG	NCI-H1648	lung_NSC	0.869	Yes	L35Ffs*8
931	HCC1500_BREAST	HCC1500	breast	0.8699	Yes	HOMDEL
932	HCC1187_BREAST	HCC1187	breast	0.873	Yes	G108del
933	NCIH460_LUNG	NCI-H460	lung_NSC	0.8784	No	no alteration
934	JIMT1_BREAST	JIMT-1	breast	0.8808	Yes	R248W
935	HCC2157_BREAST	HCC2157	breast	0.8813	Yes	R248W
936	PL45_PANCREAS	PL45	pancreas	0.8889	Yes	HOMDEL
937	NCIH2196_LUNG	NCI-H2196	lung_small_cell	0.8909	Yes	HOMDEL, V157F
938	MDAMB435S_SKIN	MDA-MB-435S	melanoma	0.8913	Yes	G266E
939	CAOV4_OVARY	Caov-4	ovary	0.8964	Yes	V147D
940	OE19_OESOPHAGUS	OE19	esophagus	0.8988	Yes	N310Kfs*27
941	NCIH2227_LUNG	NCI-H2227	lung_small_cell	0.8996	Yes	X261_splice
942	LMSU_STOMACH	LMSU	stomach	0.9	Yes	R175H
943	NCIH1781_LUNG	NCI-H1781	lung_NSC	0.9018	Yes	V157F
944	KU812_HAEMATOPOIETIC_AND_LYMPHOID_TISSUE	KU812	CML	0.9023	Yes	K132R
945	CAL12T_LUNG	CAL-12T	lung_NSC	0.9093	Yes	C135F
946	LU99_LUNG	LU99	lung_NSC	0.9152	No	no alteration
947	HCC1897_LUNG	HCC-1897	lung_NSC	0.9177	Yes	HOMDEL
948	SNU668_STOMACH	SNU-668	stomach	0.9177	Yes	S215N
949	SW480_LARGE_INTESTINE	SW480	colorectal	0.9221	Yes	R273H, P309S
950	RMUGS_OVARY	RMUG-S	ovary	0.9354	Yes	HOMDEL, A347V
951	BT20_BREAST	BT-20	breast	0.9378	Yes	K132Q
952	NCIH69_LUNG	NCI-H69	lung_small_cell	0.9443	Yes	HOMDEL, E171*
953	NCIH1385_LUNG	NCI-H1385	lung_NSC	0.9452	No	no alteration
954	KNS62_LUNG	KNS-62	lung_NSC	0.9489	Yes	R249S
955	MDAMB436_BREAST	MDA-MB-436	breast	0.9615	Yes	AMP, E204Afs*7
956	HCC2279_LUNG	HCC-2279	lung_NSC	0.9647	Yes	Y234C
957	ASPC1_PANCREAS	AsPC-1	pancreas	0.9761	Yes	C135Afs*35
958	HS695T_SKIN	Hs 695T	melanoma	0.9771	No	no alteration

## Sheet: Fig. 1c
Fig. 1c Log2 Normalized Counts
Processed Data Available in Mendeley Repository.

## Sheet: Fig. 1d
Fig. 1d GSEA
Model	GeneSetName	GeneSetSize	ES	NES	p-val	FDR	FWER	Comparison
MCF10A	FISCHER_DIRECT_P53_TARGETS_META_ANALYSIS	305	-0.614461	-3.20148	0	0	0	Null vs WT
	FISCHER_DIRECT_P53_TARGETS_META_ANALYSIS	305	-0.609288	-3.12118	0	0	0	R17H vs WT
	FISCHER_DIRECT_P53_TARGETS_META_ANALYSIS	305	-0.659068	-3.42605	0	0	0	R273H vs WT
CAL-51	FISCHER_DIRECT_P53_TARGETS_META_ANALYSIS	302	-0.585002	-3.03097	0	0	0	Null vs WT
	FISCHER_DIRECT_P53_TARGETS_META_ANALYSIS	302	-0.585002	-3.03097	0	0	0	R17H vs WT
	FISCHER_DIRECT_P53_TARGETS_META_ANALYSIS	302	-0.549499	-2.83158	0	0	0	R273H vs WT

## Sheet: Fig. 1e
Fig. 1e
CAL-51
MCF10A
	p53 DO-1
	actin sc-47778
	MDM2 sc-965
	p21 sc-6246

## Sheet: Fig. 1f
Fig. 1f Nutlin
Model	Cell_Line	Genotype	Mean_Nutlin_IC50 (µM)	n_Independent_exps
MCF10A	MW-04	WT	6.2	2
MCF10A	MW-27	WT	5.8	2
MCF10A	MN-37	Null	28	2
MCF10A	MN-38	Null	21	2
MCF10A	MN-39	Null	35	2
MCF10A	MN-40	Null	36	2
MCF10A	M1-12	R175H	30	2
MCF10A	M1-19	R175H	43	2
MCF10A	M1-23	R175H	29	2
MCF10A	M1-33	R175H	28	2
MCF10A	M2-03	R273H	34	2
MCF10A	M2-09	R273H	38	2
MCF10A	M2-13	R273H	35	2
MCF10A	M2-15	R273H	35	2
MCF10A	M2-21	R273H	31	2
CAL-51	CW-08	WT	0.7895	2
CAL-51	CW-23	WT	0.4197	2
CAL-51	CW-64	WT	1	2
CAL-51	CW-67	WT	0.7804	3
CAL-51	CN-18	Null	24.68	3
CAL-51	CN-19	Null	19.71	2
CAL-51	CN-91	Null	25.03	3
CAL-51	CN-92	Null	15.59	2
CAL-51	CN-81	Null	22.07	2
CAL-51	C1-09	R175H	28.15	2
CAL-51	C1-18	R175H	21.06	3
CAL-51	C1-10	R175H	27.79	3
CAL-51	C1-06	R175H	13.66	3
CAL-51	C2-09	R273H	31.9	3
CAL-51	C2-12	R273H	27.9	2
CAL-51	C2-31	R273H	15.9	2
CAL-51	C2-38	R273H	20.28	3
CAL-51	C2-42	R273H	24.87	3
CAL-51	C2-56	R273H	19.13	2
CAL-51	C2-60	R273H	21.17	3
CAL-51	C2-22	R273H	15.5	3
Statistics
MCF10A
ANOVA summary (compared to Null)									ANOVA summary (compared to WT)
F	14.51								F	14.51
P value	0.0004								P value	0.0004
P value summary	***								P value summary	***
Significant diff. among means (P < 0.05)?	Yes								Significant diff. among means (P < 0.05)?	Yes
R squared	0.7983								R squared	0.7983
ANOVA table	SS	DF	MS	F (DFn, DFd)	P value				ANOVA table	SS	DF	MS	F (DFn, DFd)	P value
Treatment (between columns)	1268	3	422.6	F (3, 11) = 14.51	P=0.0004				Treatment (between columns)	1268	3	422.6	F (3, 11) = 14.51	P=0.0004
Residual (within columns)	320.3	11	29.12						Residual (within columns)	320.3	11	29.12
Total	1588	14							Total	1588	14
Multiple Comparisons									Multiple Comparisons
Dunnett's multiple comparisons test	Mean Diff.	95.00% CI of diff.	Significant?	Summary	Adjusted P Value	B-?			Sidak's multiple comparisons test	Mean Diff.	95.00% CI of diff.	Significant?	Summary	Adjusted P Value	A-?
Null vs. WT	24	11.25 to 36.75	Yes	***	0.0009	A	WT		WT vs. Null	-24	-37.13 to -10.87	Yes	***	0.001	B	Null
Null vs. R175H	-2.5	-12.91 to 7.910	No	ns	0.8558	C	R175H		WT vs. R175H	-26.5	-39.63 to -13.37	Yes	***	0.0004	C	R175H
Null vs. R273H	-4.6	-14.48 to 5.276	No	ns	0.4785	D	R273H		WT vs. R273H	-28.6	-41.29 to -15.91	Yes	***	0.0002	D	R273H
Test details	Mean 1	Mean 2	Mean Diff.	SE of diff.	n1	n2	q	DF	Test details	Mean 1	Mean 2	Mean Diff.	SE of diff.	n1	n2	t	DF
Null vs. WT	30	6	24	4.673	4	2	5.136	11	WT vs. Null	6	30	-24	4.673	2	4	5.136	11
Null vs. R175H	30	32.5	-2.5	3.816	4	4	0.6552	11	WT vs. R175H	6	32.5	-26.5	4.673	2	4	5.671	11
Null vs. R273H	30	34.6	-4.6	3.62	4	5	1.271	11	WT vs. R273H	6	34.6	-28.6	4.515	2	5	6.335	11
CAL-51
ANOVA summary (compared to Null)									ANOVA summary (compared to WT)
F	19.2								F	19.2
P value	<0.0001								P value	<0.0001
P value summary	****								P value summary	****
Significant diff. among means (P < 0.05)?	Yes								Significant diff. among means (P < 0.05)?	Yes
R squared	0.7722								R squared	0.7722
ANOVA table	SS	DF	MS	F (DFn, DFd)	P value				ANOVA table	SS	DF	MS	F (DFn, DFd)	P value
Treatment (between columns)	1469	3	489.7	F (3, 17) = 19.20	P<0.0001				Treatment (between columns)	1469	3	489.7	F (3, 17) = 19.20	P<0.0001
Residual (within columns)	433.5	17	25.5						Residual (within columns)	433.5	17	25.5
Total	1903	20							Total	1903	20
Multiple Comparisons									Multiple Comparisons
Dunnett's multiple comparisons test	Mean Diff.	95.00% CI of diff.	Significant?	Summary	Adjusted P Value	B-?			Dunnett's multiple comparisons test	Mean Diff.	95.00% CI of diff.	Significant?	Summary	Adjusted P Value	A-?
Null vs. WT	20.67	11.94 to 29.40	Yes	****	<0.0001	A	WT		WT vs. Null	-20.67	-29.33 to -12.01	Yes	****	<0.0001	B	Null
Null vs. R175H	-1.249	-9.980 to 7.482	No	ns	0.9666	C	R175H		WT vs. R175H	-21.92	-31.05 to -12.79	Yes	****	<0.0001	C	R175H
Null vs. R273H	-0.6653	-8.085 to 6.755	No	ns	0.9911	D	R273H		WT vs. R273H	-21.33	-29.24 to -13.43	Yes	****	<0.0001	D	R273H
Test details	Mean 1	Mean 2	Mean Diff.	SE of diff.	n1	n2	q	DF	Test details	Mean 1	Mean 2	Mean Diff.	SE of diff.	n1	n2	q	DF
Null vs. WT	21.42	0.7474	20.67	3.388	5	4	6.101	17	WT vs. Null	0.7474	21.42	-20.67	3.388	4	5	6.101	17
Null vs. R175H	21.42	22.67	-1.249	3.388	5	4	0.3687	17	WT vs. R175H	0.7474	22.67	-21.92	3.571	4	4	6.138	17
Null vs. R273H	21.42	22.08	-0.6653	2.879	5	8	0.2311	17	WT vs. R273H	0.7474	22.08	-21.33	3.092	4	8	6.899	17

## Sheet: Fig. 2a
Fig. 2a
Raw and processed cytogenomic microarray data available in Mendeley Repository.

## Sheet: Fig. 2b
Fig. 2b
	Adjusted P values for chromosomal arm regions. Student's t test.
	MCF10A								CAL-51
	R175H-Null	R273H-Null	WT-Null	R273H-R175H	WT-R175H	WT-R273H			R175H-Null	R273H-Null	WT-Null	R273H-R175H	WT-R175H	WT-R273H
chr1_p	0.542184	1	1	0.59935	0.821753	1		chr1_p	1	0.59987	1	0.858809	1	0.893813
chr1_q	1	1	1	1	0.904563	1		chr1_q	1	0.58736	1	0.858809	1	0.913802
chr2_p	0.930002	1	1	0.467814	0.954248	1		chr2_p	1	0.388421	1	0.674594	1	0.685883
chr2_q	0.542184	1	1	0.428147	0.796769	1		chr2_q	1	0.491188	1	0.858809	1	0.713598
chr3_p	0.544824	1	1	0.472327	0.816575	1		chr3_p	1	0.388421	1	0.640364	1	0.447982
chr3_q	0.542184	1	1	0.915935	0.904563	1		chr3_q	1	0.388421	1	0.640364	1	0.447982
chr4_p	0.542184	1	1	0.428147	0.796769	1		chr4_p	1	0.58736	1	0.91014	1	0.936294
chr4_q	0.340738	1	1	0.428147	0.796769	1		chr4_q	1	0.615288	1	0.858809	1	0.913802
chr5_p	1	1	1	0.472327	0.796769	1		chr5_p	1	0.432719	0.999198	1	1	1
chr5_q	1	1	1	0.670644	0.904563	1		chr5_q	1	0.432719	0.999198	1	1	1
chr6_p	0.542184	1	1	0.472327	0.816575	1		chr6_p	1	0.432719	1	0.640364	1	0.447982
chr6_q	0.544824	1	1	0.915935	0.821753	1		chr6_q	1	0.432719	1	0.640364	1	0.447982
chr7_p	0.761409	1	1	0.428147	0.902697	1		chr7_p	1	0.519199	1	0.858809	1	0.893813
chr7_q	0.935519	1	1	0.428147	0.954248	1		chr7_q	1	0.58736	1	0.858809	1	0.913802
chr8_p	1	1	1	1	0.954248	1		chr8_p	1	0.58736	1	0.91014	1	1
chr8_q	1	1	1	0.69796	0.954248	1		chr8_q	1	1	1	0.91014	1	0.936294
chr9_p	1	1	1	1	0.796769	1		chr9_p	1	0.909914	0.999198	0.91014	1	0.685883
chr9_q	0.542184	1	1	0.472327	0.796769	1		chr9_q	1	0.432719	1	0.91014	1	1
chr10_p	0.542184	1	1	0.428147	0.796769	1		chr10_p	1	1	1	0.674594	1	1
chr10_q	0.542184	1	1	0.428147	0.796769	1		chr10_q	1	1	1	0.933285	1	1
chr11_p	0.542184	1	1	0.428147	0.902697	1		chr11_p	1	0.482513	1	0.858809	1	0.913802
chr11_q	0.542184	1	1	0.428147	0.821753	1		chr11_q	1	0.976625	1	0.91014	1	0.936294
chr12_p	0.542184	1	1	0.472327	0.796769	1		chr12_p	1	0.663948	1	0.91014	1	0.934929
chr12_q	0.542184	1	1	0.428147	0.796769	1		chr12_q	1	0.45301	1	0.716879	1	0.713598
chr13_p	1	1	1	1	1	1		chr13_p	1	1	1	1	1	1
chr13_q	0.542184	1	1	0.428147	0.796769	1		chr13_q	1	0.644272	1	0.674594	1	0.685883
chr14_p	1	1	1	1	1	1		chr14_p	1	1	1	1	1	1
chr14_q	0.68255	1	1	0.472327	0.821753	1		chr14_q	1	0.49314	1	0.858809	1	0.713598
chr15_p	1	1	1	1	1	1		chr15_p	1	1	1	1	1	1
chr15_q	1	1	1	0.59935	0.904563	1		chr15_q	1	0.943294	1	0.674594	1	0.913802
chr16_p	0.340738	0.838025	1	1	0.91952	1		chr16_p	1	0.881147	1	1	1	0.713598
chr16_q	0.542184	1	1	0.915935	0.907854	1		chr16_q	1	0.491188	1	0.91014	1	0.913802
chr17_p	0.935519	1	1	0.472327	0.954248	1		chr17_p	1	0.388421	0.999198	0.91014	1	1
chr17_q	0.544824	1	1	1	0.954248	1		chr17_q	1	0.388421	0.999198	0.91014	1	1
chr18_p	0.542184	1	1	0.428147	0.796769	1		chr18_p	1	0.874361	1	0.91014	1	1
chr18_q	0.0622087	1	1	0.11188	0.796769	1		chr18_q	1	0.943294	1	0.91014	1	1
chr19_p	0.544824	1	1	0.789489	0.907854	1		chr19_p	1	0.388421	1	0.858809	1	0.558332
chr19_q	0.935519	1	1	0.428147	0.816575	1		chr19_q	1	0.388421	1	0.674594	1	0.598708
chr20_p	1	1	1	0.950763	0.796769	1		chr20_p	1	0.388421	0.999198	0.640364	1	0.936294
chr20_q	1	1	1	1	0.902697	1		chr20_q	1	0.388421	0.999198	0.674594	1	0.936294
chr21_p	1	1	1	0.748544	0.954248	1		chr21_p	1	0.746387	1	0.91014	1	0.713598
chr21_q	0.605661	1	1	0.472327	0.954248	1		chr21_q	1	0.388421	1	0.91014	1	0.936294
chr22_p	1	1	1	1	1	1		chr22_p	1	1	1	1	1	1
chr22_q	0.633921	1	1	0.428147	0.796769	1		chr22_q	1	0.388421	0.999198	0.91014	1	1

## Sheet: Fig. 2c
Fig. 2c
Model	Cell_Line	Genotype	Aneuploidy_Score(AS)	AS_Quartile			Statistics
MCF10A	MW-04	WT	0	low			MCF10A
MCF10A	MW-27	WT	67.4533	low			ANOVA summary (compared to Null)									ANOVA summary (compared to WT)
MCF10A	MN-37	Null	100.232	low			F	5.12								F	5.12
MCF10A	MN-38	Null	125.931	medium			P value	0.0211								P value	0.021132
MCF10A	MN-39	Null	127.232	medium			P value summary	*								P value summary	*
MCF10A	MN-40	Null	122.509	medium			Significant diff. among means (P < 0.05)?	Yes								Significant diff. among means (P < 0.05)?	Yes
MCF10A	M1-12	R175H	200.291	high			R squared	0.6057								R squared	0.6057
MCF10A	M1-19	R175H	252.437	high
MCF10A	M1-23	R175H	193.09	medium			ANOVA table	SS	DF	MS	F (DFn, DFd)	P value				ANOVA table	SS	DF	MS	F (DFn, DFd)	P value
MCF10A	M1-33	R175H	431.659	high			Treatment (between columns)	86837	3	28946	F (3, 10) = 5.120	P=0.0211				Treatment (between columns)	86837	3	28946	F (3, 10) = 5.120	P=0.021132
MCF10A	M2-03	R273H	125.744	medium			Residual (within columns)	56537	10	5654						Residual (within columns)	56537	10	5654
MCF10A	M2-09	R273H	275.28	high			Total	143374	13							Total	143374	13
MCF10A	M2-13	R273H	111.661	low
MCF10A	M2-15	R273H	183.701	medium			Multiple Comparisons									Multiple Comparisons
MCF10A	M2-21	R273H	NA	not_profiled			Dunnett's multiple comparisons test	Mean Diff.	95.00% CI of diff.	Significant?	Summary	Adjusted P Value	B-?			Dunnett's multiple comparisons test	Mean Diff.	95.00% CI of diff.	Significant?	Summary	Adjusted P Value	A-?
CAL-51	CW-08	WT	0	low			Null vs. WT	85.25	-95.47 to 266.0	No	ns	0.4624	A	WT		WT vs. Null	-85.25	-260.8 to 90.26	No	ns	0.411639	B	Null
CAL-51	CW-23	WT	36.297	low			Null vs. R175H	-150.4	-298.0 to -2.833	Yes	*	0.0458	C	R175H		WT vs. R175H	-235.6	-411.2 to -60.13	Yes	*	0.011008	C	R175H
CAL-51	CW-64	WT	34.3438	low			Null vs. R273H	-55.12	-202.7 to 92.44	No	ns	0.6284	D	R273H		WT vs. R273H	-140.4	-315.9 to 35.14	No	ns	0.119766	D	R273H
CAL-51	CW-67	WT	54.5114	medium
CAL-51	CN-18	Null	48.4703	medium			Test details	Mean 1	Mean 2	Mean Diff.	SE of diff.	n1	n2	q	DF	Test details	Mean 1	Mean 2	Mean Diff.	SE of diff.	n1	n2	q	DF
CAL-51	CN-19	Null	65.3092	medium			Null vs. WT	119	33.73	85.25	65.12	4	2	1.309	10	WT vs. Null	33.73	119	-85.25	65.12	2	4	1.309	10
CAL-51	CN-91	Null	60.3062	medium			Null vs. R175H	119	269.4	-150.4	53.17	4	4	2.829	10	WT vs. R175H	33.73	269.4	-235.6	65.12	2	4	3.619	10
CAL-51	CN-92	Null	87.7579	medium			Null vs. R273H	119	174.1	-55.12	53.17	4	4	1.037	10	WT vs. R273H	33.73	174.1	-140.4	65.12	2	4	2.156	10
CAL-51	CN-81	Null	190.867	high
CAL-51	C1-09	R175H	84.267	medium			CAL-51
CAL-51	C1-18	R175H	42.9713	low			ANOVA summary (compared to Null)									ANOVA summary (compared to WT)
CAL-51	C1-10	R175H	43.7061	low			F	2.116								F	2.116
CAL-51	C1-06	R175H	128.316	high			P value	0.1383								P value	0.1383
CAL-51	C2-09	R273H	133.661	high			P value summary	ns								P value summary	ns
CAL-51	C2-12	R273H	60.0832	medium			Significant diff. among means (P < 0.05)?	No								Significant diff. among means (P < 0.05)?	No
CAL-51	C2-31	R273H	70.2574	medium			R squared	0.2841								R squared	0.2841
CAL-51	C2-38	R273H	40.3973	low
CAL-51	C2-42	R273H	164.875	high			ANOVA table	SS	DF	MS	F (DFn, DFd)	P value				ANOVA table	SS	DF	MS	F (DFn, DFd)	P value
CAL-51	C2-56	R273H	333.362	high			Treatment (between columns)	37286	3	12429	F (3, 16) = 2.116	P=0.1383				Treatment (between columns)	37286	3	12429	F (3, 16) = 2.116	P=0.1383
CAL-51	C2-60	R273H	103.265	medium			Residual (within columns)	93959	16	5872						Residual (within columns)	93959	16	5872
CAL-51	C2-22	R273H	260.407	high			Total	131245	19							Total	131245	19
AS Quantiles:	0	0.25	0.5	0.75	1		Multiple Comparisons									Multiple Comparisons
MCF10A	0	114.373	126.582	198.49	431.659		Dunnett's multiple comparisons test	Mean Diff.	95.00% CI of diff.	Significant?	Summary	Adjusted P Value	B-?			Dunnett's multiple comparisons test	Mean Diff.	95.00% CI of diff.	Significant?	Summary	Adjusted P Value	A-?
CAL-51	0	43.7061	65.3092	128.316	333.362		Null vs. WT	67	-78.44 to 212.4	No	ns	0.5121	A	WT		WT vs. Null	-67	-209.6 to 75.63	No	ns	0.4702	B	Null
							Null vs. R175H	15.73	-117.9 to 149.3	No	ns	0.9808	C	R175H		WT vs. R175H	-51.27	-200.4 to 97.89	No	ns	0.6794	C	R175H
Q1	0-25%	low					Null vs. R273H	-55.25	-168.8 to 58.29	No	ns	0.4705	D	R273H		WT vs. R273H	-122.2	-254.5 to 9.974	No	ns	0.072	D	R273H
Q2	25-50%	medium
Q3	50-75%	medium					Test details	Mean 1	Mean 2	Mean Diff.	SE of diff.	n1	n2	q	DF	Test details	Mean 1	Mean 2	Mean Diff.	SE of diff.	n1	n2	q	DF
Q4	75-100%	high					Null vs. WT	90.54	23.55	67	55.96	5	3	1.197	16	WT vs. Null	23.55	90.54	-67	55.96	3	5	1.197	16
							Null vs. R175H	90.54	74.82	15.73	51.41	5	4	0.3059	16	WT vs. R175H	23.55	74.82	-51.27	58.53	3	4	0.876	16
							Null vs. R273H	90.54	145.8	-55.25	43.69	5	8	1.265	16	WT vs. R273H	23.55	145.8	-122.2	51.88	3	8	2.356	16

## Sheet: Fig. 3a
Fig. 3a
Processed Data Available in Mendeley Repository.

## Sheet: Fig. 3b
Fig. 3b
Differentially expressed genes (padj < 0.1, log2fc >= 1 or <= -1) in MCF10A and CAL-51 R175H and R273H mutant compared to Null cells.
Experiments were conducted at passage 30 (with and without doxorubicin treatment).
Condition	Untreated, Passage 30									Doxorubicin (0.2 µM, 6hrs), Passage 30
Model	MCF10A				CAL-51					MCF10A				CAL-51
Comparison	R175H vs Null		R273H vs Null		R175H vs Null		R273H vs Null			R175H vs Null		R273H vs Null		R175H vs Null		R273H vs Null
	1	CTIF	1	HIST2H2AA3	1	MXRA5	1	TP53		1	ENSG00000279322	1	TP53	1	ENSG00000274944	1	RTL9
	2	ASAH2	2	TP53	2	NRN1	2	HTRA3		2	ZNF480	2	HIST2H2AA3	2	ENSG00000279536	2	ENSG00000274944
	3	HYAL1	3	ATP8B1	3	TP53	3	C2orf88		3	RYR2	3	ENSG00000259185	3	TP53	3	ENSG00000229715
	4	IGFBP7	4	ASAH2	4	C2orf88	4	COL2A1		4	TBX2-AS1	4	CEP112	4	MXRA5	4	ENSG00000279536
	5	HIST2H2AA3	5	TSTD1	5	COL2A1	5	ARRDC4		5	TP53	5	GPER1	5	SLC12A3	5	AADAC
	6	CPT1B	6	ENSG00000272780	6	EMP3	6	ENSG00000280800		6	ENSG00000225177	6	NTRK1	6	PKDCC	6	LIMS4
	7	HOXB-AS1	7	PDE3B	7	AXIN2	7	ENSG00000225840		7	HPGD	7	TBX2-AS1	7	NIPAL4	7	ENSG00000261581
	8	LINC00667	8	NGFR	8	SDC2	8	AXIN2		8	LRRC37A2	8	CASP10	8	EPM2AIP1	8	PKP1
	9	ASPHD2	9	CGNL1	9	DSP	9	MATN3		9	ENSG00000274828	9	DVL1	9	ENSG00000257225	9	LOC730338
	10	PLEKHH2	10	SSC5D	10	PKDCC	10	MXRA5		10	IGFBP7	10	ADAMTS4	10	OR52N1	10	SPSB1
	11	ENSG00000274828	11	PNMA8A	11	CCR10				11	NYAP1	11	COL13A1	11	MARCKS	11	ENSG00000257225
	12	TSTD1	12	CHN2	12	HIST2H2AA3				12	CES3	12	BRSK1	12	C2orf88	12	ITIH5
	13	TP53								13	HBA2	13	POSTN	13	ANK1	13	TP53
	14	PFN1P2								14	ENSG00000225138	14	PARP10	14	KIAA1755	14	ENSG00000253102
	15	TBX2-AS1								15	LINC00667	15	TSTD1	15	ENSG00000283029	15	CALY
	16	CHN2								16	ENSG00000274712	16	PNMA8A	16	ENSG00000253102	16	KIAA1755
	17	ING5								17	ENSG00000283189	17	LRRC37A2	17	MPP3	17	PWWP2B
	18	ENSG00000226179								18	TSTD1	18	KHDRBS3	18	VANGL2	18	CALHM6
	19	NRCAM								19	BRSK1	19	ABI3BP	19	CALHM6	19	SRRM3
	20	ENSG00000265413								20	HDHD2	20	APOBEC3G	20	ENSG00000267083	20	ACAP1
	21	VASH2								21	MSH5	21	ABCA5	21	RGPD5	21	HS6ST1
	22	L2HGDH								22	DICER1-AS1	22	IL24	22	NPHP3-ACAD11	22	WFIKKN2
	23	GDA								23	KCNQ2	23	LVRN	23	RTL9	23	RTN4R
	24	CD163L1								24	HOXB-AS1	24	PCDH9	24	CECR2	24	NIPAL4
	25	SAPCD1								25	LINC01730	25	NGFR	25	C1orf61	25	EPM2AIP1
	26	ENSG00000283787								26	CHAD	26	ENSG00000284431	26	PPFIA4	26	OR52N1
	27	SCNN1D								27	CNPY3	27	DGKI	27	CAVIN2	27	SLC12A3
	28	LSP1								28	WDFY2	28	SCNN1D	28	AHNAK2	28	ENSG00000267083
	29	ASIC1								29	ATG16L2	29	FAM83H-AS1	29	CFAP57	29	C2orf88
	30	WIPF1								30	ENSG00000256092	30	PSMG3-AS1			30	KCNJ5
	31	GOLGA8H								31	ENSG00000272734	31	CHAD			31	PDGFB
	32	LOC100294362								32	ENSG00000259605	32	PCYOX1L			32	LHFPL6
	33	CDH11								33	IGFBP2	33	PDE2A			33	ARHGEF10L
	34	IGFBP3								34	ZNF391	34	TMEM178A			34	PGRMC1
	35	ACTRT3								35	HDHD5-AS1	35	TSHZ2			35	LOC100131496
	36	ENSG00000274561								36	HBB	36	CTSF			36	CLDN1
	37	LOC107985040								37	ENSG00000262877	37	TTC30A			37	MAPK11
	38	ENSG00000276248								38	GSDMB	38	ASRGL1			38	ENSG00000262136
	39	ABCC3								39	CRELD1	39	CREBBP			39	OR2A20P
	40	BGN								40	PCOLCE	40	ENSG00000196810			40	FGFBP1
	41	LINC01006								41	SAPCD1	41	HCAR2			41	IGF2
	42	LINC00624								42	ENSG00000273162	42	ZNF239
	43	ENSG00000278330								43	GPR85	43	ELF3
	44	SNORC								44	BOK	44	MAFG-DT
	45	GLIS1								45	NAA80	45	PTPRH
	46	MSH5								46	ENSG00000250091	46	MTMR11
	47	MSH5-SAPCD1								47	COA6-AS1	47	BORCS7
	48	MAFG-DT								48	ENSG00000272654	48	ZNF132
	49	ANKMY1								49	CXXC1	49	MYOM3
	50	EFEMP2								50	GOLGA8N	50	SST
	51	POLI								51	CPT1B	51	HOXB-AS1
	52	HMCN1								52	AGER	52	SKIDA1
	53	LOC646652								53	ENSG00000259185
	54	RPL17-C18orf32								54	SCNN1D
	55	HAS2								55	RGL2
										56	SNHG28
										57	OSCAR
										58	THNSL2
										59	MST1
										60	SLC26A11
										61	SNORC
										62	FAM83H-AS1
										63	ENSG00000230387
										64	MAFG-DT
										65	SLC47A2
										66	LOC100294362
										67	ENSG00000272870
										68	LOC101929140
										69	ASIC1
										70	ENSG00000284294
										71	TMEM91
										72	PHC1
										73	MAGOH
										74	LCAT
										75	CDK5RAP3
										76	ABCC3
										77	ABCA9
										78	THBS3
										79	PARD6G-AS1
										80	HYAL1
										81	ENSG00000280649
										82	EPHA4
										83	HOXB3
										84	CARD14
										85	GPER1
										86	ORAI3
										87	POGLUT3
										88	SRPK3
										89	HRAT92
										90	ADM5
										91	SCARF2
										92	TEN1-CDK3
										93	LOC339192
										94	DRD4
										95	ENSG00000230521
										96	ENSG00000253816
										97	REM2
										98	ZNF100
										99	LMBR1L
										100	IGFBP3
										101	CEP112
										102	LEAP2
										103	ENSG00000170919
										104	CAPN12
										105	SLC25A10
										106	ANKRD36B
										107	MTCP1
										108	HOXC-AS1
										109	RRNAD1
										110	TNXB
										111	ARHGAP27P1-BPTFP1-KPNA2P3
										112	CDK3
										113	NRCAM
										114	ENSG00000250899
										115	ENSG00000260793
										116	ICA1L
										117	PJVK
										118	LOC100996419
										119	ENSG00000249593
										120	ENSG00000272841
										121	UTP23
										122	ENSG00000279689
										123	OLFML2A
										124	ENSG00000268220
										125	ENSG00000269837
										126	ENSG00000273008
										127	LOC254896
										128	ENSG00000278000
										129	ANKRD1
										130	TMEM220
										131	ENSG00000271576
										132	TMEM187
										133	TTC30A
										134	LSP1
										135	AMT
										136	MHENCR
										137	ENSG00000234449
										138	CHKB-CPT1B
										139	ALDH8A1
										140	TSHZ2
										141	PSMG3-AS1
										142	RBM27
										143	ENSG00000284431
										144	ENSG00000275966
										145	ATP9B
										146	ARHGAP33
										147	PCAT6
										148	ENSG00000259728
										149	ENSG00000273203
										150	AUNIP
										151	CDKL1
										152	LRRC37B
										153	LINC00173
										154	LINC01772
										155	ENSG00000279488
										156	PUS7L
										157	MSH5-SAPCD1
										158	HIC1
										159	GSTM2
										160	SLC25A21-AS1
										161	DYNC2H1
										162	FAM229A
										163	LOC155060
										164	ANKMY1
										165	SCG2
										166	ENSG00000272702
										167	ENSG00000256646
										168	QPCTL
										169	SP5
										170	CFAP53
										171	D2HGDH
										172	ENSG00000232931
										173	CFAP300
										174	TMEM178A
										175	PIK3IP1
										176	TPTEP1
										177	LOC112268292
										178	WIPF1
										179	ENSG00000248769
										180	ENSG00000279348
										181	RSAD1
										182	ENSG00000224699
										183	MYB
										184	LVRN
										185	ENSG00000260136
										186	FRMD3
										187	PROSER2-AS1
										188	PARP10
										189	RASA4
										190	PPP1R32
										191	EEF2KMT
										192	PNMA8A
										193	L2HGDH
										194	AURKC
										195	SLC25A27
										196	ST7-AS1
										197	ENSG00000283787
										198	OSBPL7
										199	EPG5
										200	ZDHHC1
										201	CCNE2
										202	FAM217B
										203	CLDN9
										204	NUDT17
										205	SMPD3
										206	NTRK1
										207	LINC01287
										208	ACTRT3
										209	LRRC37A
										210	MTMR11
										211	PAN2
										212	SIK1
										213	ENSG00000272599
										214	ENSG00000274292
										215	YPEL4
										216	CD247
										217	SLC9A3
										218	GLIS1
										219	ENSG00000188185
										220	DIO2
										221	ENSG00000235351
										222	SULT1A3
										223	SNHG25
										224	ZNF124
										225	CDRT4
										226	ANG
										227	ENSG00000124593
										228	LURAP1
										229	OASL
										230	NOTCH3
										231	ARTN
										232	NLRC5
										233	TIAM2
										234	GDPD1
										235	SLC25A28
										236	FAM111B
										237	ENSG00000260285
										238	ENSG00000261087

[truncated: 58 more sheets: Fig. 3c, Fig. 3d, Fig. 3e, Fig. 4a, Fig. 4b, Fig. 4c, Fig. 4d, Fig. 4e, Fig. 4f, Fig. 5b, Fig. 5c, Fig. 5e, Fig. 5f, Fig. 5g, Fig. 6a, Fig. 6b, Fig. 6d, Fig. 7a, Fig. 7b, Fig. 7c …]
